# Supplementary material for: Gene Expression Profiling of Pseudomonas aeruginosa Upon Exposure to Colistin and Tobramycin
Source: Front Microbiol. 2021 Apr 30;12:626715. doi: 10.3389/fmicb.2021.626715 (PMC8120321; doi:10.3389/fmicb.2021.626715)
Supplement: Supplementary Table 1 — RNA-seq and Ribo-seq differential gene expression analysis of Pae treated with colistin or tobramycin versus untreated control. [file Table_1.XLSX]

## Sheet: Colistin
RNA-seq and Ribo-seq Data: Colistin Treated Samples vs Control Samples
																Spermean corelation value (ρ) between Ribo-seq and RNA-seq BaseMean - Control samples
General Information							RNA-seq				Ribo-seq					ρ-value				0.676876
Gene	PA14 ID	Start	End	Strand	PseudoCap	Product Name	Fold change	p-value	BaseMean Colistin	BaseMean Control	Fold change	p-value	BaseMean Colistin	BaseMean Control
dnaA	PA14_00010	482	2027	+	DNA replication, recombination, modification and repair	chromosomal replication initiation protein	1.30834	0.254279	12071.8	9226.69	1.02183	0.955012	321.081	300.796		Spermean corelation value (ρ) between Ribo-seq and RNA-seq BaseMean - Colistin samples
dnaN	PA14_00020	2055	3159	+	DNA replication, recombination, modification and repair	DNA polymerase III subunit beta	-1.38579	0.253663	5372.08	7445.02	1.15348	0.626068	470.145	394.951		ρ-value				0.806855
recF	PA14_00030	3168	4278	+	DNA replication, recombination, modification and repair	recombination protein F	-1.1564	0.574372	3522.66	4074.06	-1.0218	0.955533	175.293	181.383
gyrB	PA14_00050	4274	6695	+	DNA replication, recombination, modification and repair	DNA gyrase subunit B	-2.18785	0.00407466	6110.05	13368.4	-1.20362	0.470056	447.379	534.721
PA14_00060	PA14_00060	7017	7791	-	Fatty acid and phospholipid metabolism	acyltransferase	2.38655	0.00115855	1918.13	803.233	-1.47766	0.278164	39.4064	52.9811
PA14_00070	PA14_00070	7802	8339	-	Transport of small molecules	D,D-heptose 1,7-bisphosphate phosphatase	1.6322	0.0618068	1065.35	652.246	1.51754	0.228556	66.0878	37.1343
PA14_00080	PA14_00080	8670	10377	+	Hypothetical, unclassified, unknown	hypothetical protein	-2.13783	0.0010521	4248.72	9082.69	1.35628	0.383954	59.4243	43.5374
glyS	PA14_00090	10433	12488	-	Translation, post-translational modification, degradation	glycyl-tRNA synthetase subunit beta	-1.08821	0.717902	1143.37	1244.11	-3.64512	0.00115285	35.658	135.204
glyQ	PA14_00100	12487	13435	-	Translation, post-translational modification, degradation	glycyl-tRNA synthetase subunit alpha	-2.01631	0.0509219	233.224	470.587	-1.75792	0.0751013	118.631	217.899
tag	PA14_00110	13539	14091	+	DNA replication, recombination, modification and repair	DNA-3-methyladenine glycosidase I	1.87996	0.0685728	332.884	177.017	1.12088	0.758019	46.4951	36.6074
PA14_00120	PA14_00120	14235	15123	+	Cell wall / LPS / capsule	lipid A biosynthesis lauroyl acyltransferase	2.07979	0.00590009	1592.32	765.258	2.07108	0.0685231	178.623	72.0807
PA14_00130	PA14_00130	15207	15474	+	Hypothetical, unclassified, unknown	hypothetical protein	1.06853	0.827044	205.601	192.693	1.25425	0.707724	9.17044	4.21508
PA14_00140	PA14_00140	15620	16274	+	Membrane proteins	hypothetical protein	2.23921	0.00936146	219.865	98.103	-1.95659	0.180712	12.9325	30.7202
PA14_00150	PA14_00150	16335	16608	-	Hypothetical, unclassified, unknown	hypothetical protein	1.3645	0.207137	429.876	314.991	-1.63561	0.362489	5.62949	6.32262
PA14_00160	PA14_00160	16922	17240	-	Hypothetical, unclassified, unknown	hypothetical protein	-1.05524	0.819114	1029.19	1085.98	1.86134	0.031016	188.049	102.607
trkA	PA14_00170	17388	18762	-	Transport of small molecules	potassium transporter peripheral membrane protein	-2.65175	7.32067e-05	1758.99	4663.97	1.30746	0.496756	38.9846	22.1694
sun	PA14_00180	18788	20093	-	Transcription, RNA processing and degradation	tRNA and rRNA cytosine-C5-methylases	-1.54811	0.073028	747.409	1157.19	-2.10167	0.131324	13.3475	25.4624
fmt	PA14_00190	20089	21034	-	Translation, post-translational modification, degradation	methionyl-tRNA formyltransferase	-1.07837	0.760443	701.119	756.039	-1.25942	0.607587	43.7807	46.4061
def	PA14_00200	21087	21594	-	Translation, post-translational modification, degradation	peptide deformylase	2.30943	0.000918031	5956.42	2579.65	3.30632	3.91807e-05	490.983	131.9
PA14_00210	PA14_00210	21732	22758	+	Putative enzymes	lysin domain-containing protein	2.20694	0.00669268	4004.55	1814.03	-1.23134	0.472479	157.211	188.954
smf	PA14_00230	22892	23981	+	DNA replication, recombination, modification and repair	Rossmann fold nucleotide-binding protein	-1.14196	0.684606	65.4186	74.6393	-1.59079	0.510397	1.66673	1.97582
PA14_00240	PA14_00240	24021	24579	+	Translation, post-translational modification, degradation	hypothetical protein	2.41654	0.000833616	692.501	286.209	1.12788	0.733244	211.784	197.511
qor	PA14_00250	24588	25566	-	Energy metabolism	quinone oxidoreductase	-1.19162	0.489663	1174.6	1399.8	1.14051	0.709048	80.483	63.4273
hemF	PA14_00280	25756	26674	+	Biosynthesis of cofactors, prosthetic groups and carriers	coproporphyrinogen III oxidase	5.00174	5.39249e-06	2563.92	512.443	1.10739	0.75784	542.986	476.83
aroE	PA14_00290	26731	27556	+	Amino acid biosynthesis and metabolism	shikimate 5-dehydrogenase	4.75635	5.91437e-06	1291.48	271.236	1.43442	0.312744	120.325	81.5023
plcB	PA14_00300	27666	28653	+	Hypothetical, unclassified, unknown	phospholipase C, PlcB	1.09029	0.727608	4993.53	4579.55	1.05689	0.84154	178.885	168.709
PA14_00310	PA14_00310	28633	29920	+	Translation, post-translational modification, degradation	peptidyl-prolyl isomerase	-1.07505	0.761843	3389.33	3643.49	-1.44445	0.411945	21.4737	30.5483
PA14_00320	PA14_00320	29916	30519	+	Hypothetical, unclassified, unknown	hypothetical protein	-1.98912	0.0119487	752.496	1496.61	1.19576	0.718016	15.8442	14.7015
PA14_00340	PA14_00340	30522	32076	-	Transport of small molecules	sulfate transporter	-1.04835	0.878726	149.477	156.734	-2.50643	0.178075	1.25176	10.223
PA14_00360	PA14_00360	32080	33004	-	Transport of small molecules	hypothetical protein	1.28276	0.41358	125.342	97.4914	1.41553	0.594918	4.58522	1.58065
betC	PA14_00380	33020	34532	-	Adaptation, Protection	choline sulfatase	-1.45431	0.182831	89.2552	129.754	1.19047	0.78666	4.7927	2.10754
PA14_00400	PA14_00400	34644	35559	+	Transcriptional regulators	LysR family transcriptional regulator	-2.19003	0.00166028	302.859	662.974	-2.16392	0.0804806	24.1813	67.7922
PA14_00410	PA14_00410	35569	35947	+	Biosynthesis of cofactors, prosthetic groups and carriers	dioxygenase	-1.53967	0.138364	1070.36	1647.42	-1.12682	0.784343	53.5873	70.6901
PA14_00420	PA14_00420	35925	36291	-	Two-component regulatory systems	histidine phosphotransfer domain-containing protein	-1.92607	0.0415487	40.6322	78.0907	-1.02051	0.976606	4.38115	6.23112
bvga	PA14_00430	36298	36922	-	Two-component regulatory systems	two-component response regulator	1.10169	0.758398	68.3804	62.1739	-1.02737	0.968662	1.66673	0.922049
trpA	PA14_00440	37107	37914	-	Amino acid biosynthesis and metabolism	tryptophan synthase subunit alpha	-1.14022	0.590329	653.255	744.92	-1.37737	0.472433	19.392	21.7742
trpB	PA14_00450	37910	39119	-	Amino acid biosynthesis and metabolism	tryptophan synthase subunit beta	1.4123	0.15786	1352.72	957.524	-1.40805	0.291339	59.8358	79.446
trpI	PA14_00460	39222	40110	+	Transcriptional regulators	transcriptional regulator TrpI	1.93496	0.0123035	301.703	155.723	-1.57058	0.337235	10.0072	13.7392
PA14_00470	PA14_00470	40210	40426	+	Hypothetical, unclassified, unknown	hypothetical protein	-1.35397	0.197608	16094.5	21791.4	-1.10539	0.772095	290.822	311.443
PA14_00480	PA14_00480	40609	40837	+	Hypothetical, unclassified, unknown	hypothetical protein	1.29416	0.275059	54547.6	42149	1.56285	0.12269	803.343	493.101
PA14_00490	PA14_00490	41132	42821	+	Protein secretion/export apparatus	hemolysin activation/secretion protein	1.98794	0.0199584	167.98	84.691	-1.2551	0.58675	17.7218	17.6909
PA14_00510	PA14_00510	42933	53265	+	Membrane proteins	hemagglutinin	1.21473	0.44521	2198.05	1809.96	2.65421	0.00392723	105.287	36.7794
PA14_00520	PA14_00520	54576	54699	+	Hypothetical, unclassified, unknown	hypothetical protein	-1.00453	0.986731	172.028	173.11	1.16115	0.816865	2.91849	1.31721
PA14_00530	PA14_00530	54908	55304	+	Hypothetical, unclassified, unknown	hypothetical protein	1.28195	0.313098	431.792	336.715	1.56001	0.221331	43.7841	33.3948
PA14_00550	PA14_00550	55574	56984	-	Membrane proteins	hypothetical protein	1.10123	0.692189	470.02	426.812	2.97488	0.00562319	74.4419	24.2256
exoT	PA14_00560	57147	58476	+	Secreted Factors (toxins, enzymes, alginate)	exoenzyme T	-2.55008	0.000641223	837.46	2136.27	2.13276	0.0548317	68.7817	28.8359
PA14_00570	PA14_00570	59017	59704	+	Cell wall / LPS / capsule	lipoprotein	-1.84976	0.0457678	58.5667	108.552	-9.79691	5.84915e-06	3.54437	59.0694
PA14_00580	PA14_00580	59734	60088	+	Fatty acid and phospholipid metabolism	lipoprotein	-2.66918	0.00146264	48.0479	128.687	-2.24629	0.100874	5.62949	15.887
PA14_00590	PA14_00590	60240	60750	+	Fatty acid and phospholipid metabolism	lipoprotein	-1.4708	0.18202	81.1452	119.153	-1.72359	0.425875	2.5001	3.29303
PA14_00600	PA14_00600	60764	61148	-	Transcriptional regulators	transcriptional regulator	1.29649	0.346704	160.039	123.369	2.19432	0.270323	3.33688	0.526885
PA14_00620	PA14_00620	61429	63091	-	Hypothetical, unclassified, unknown	hypothetical protein	1.27955	0.391979	109.588	85.6376	1.53806	0.539441	2.711	0.790327
PA14_00630	PA14_00630	63700	63841	+	Hypothetical, unclassified, unknown	hypothetical protein	1.12667	0.673635	1022.92	907.877	-1.01499	0.966787	73.1936	80.2655
phzH	PA14_00640	64664	66497	+	Putative enzymes	potential phenazine-modifying enzyme	9.7165	1.97628e-16	8160.43	839.91	2.59584	0.00128755	678.508	255.641
PA14_00650	PA14_00650	66549	66978	-	Hypothetical, unclassified, unknown	hypothetical protein	-3.01897	4.84748e-05	2363.06	7134.93	2.62472	0.0207556	95.5143	31.7338
PA14_00660	PA14_00660	67186	67735	-	Translation, post-translational modification, degradation	RNA 2'-phosphotransferase-like protein	1.56337	0.0809482	335.576	214.751	-1.89431	0.222604	5.21451	10.7096
PA14_00670	PA14_00670	67773	68280	-	Hypothetical, unclassified, unknown	hypothetical protein	1.44556	0.228332	680.106	470.561	2.47747	0.00134031	507.048	192.287
PA14_00680	PA14_00680	68345	69266	-	Transcriptional regulators	LysR family transcriptional regulator	1.72194	0.0986757	102.807	59.3309	1.04025	0.934493	11.6774	10.3145
PA14_00690	PA14_00690	69373	70261	+	Putative enzymes	hypothetical protein	1.43172	0.227835	122.314	85.2701	1.20912	0.684831	14.3884	10.5779
PA14_00700	PA14_00700	70323	71028	+	Biosynthesis of cofactors, prosthetic groups and carriers	hypothetical protein	1.28761	0.40578	133.154	103.113	-1.95124	0.279381	3.12939	11.6719
osmC	PA14_00710	71111	71567	+	Adaptation, Protection	osmotically inducible protein OsmC	-1.60894	0.0392959	7088.45	11405.1	1.713	0.151935	1583.43	875.517
PA14_00720	PA14_00720	71677	71911	+	Hypothetical, unclassified, unknown	hypothetical protein	1.39143	0.16783	5917.55	4253.12	3.90639	5.47539e-07	908.561	228.689
PA14_00730	PA14_00730	71922	72360	-	Hypothetical, unclassified, unknown	hypothetical protein	1.94306	0.0153268	2496.36	1284.63	1.62758	0.149122	66.928	47.306
PA14_00740	PA14_00740	72416	72833	-	Fatty acid and phospholipid metabolism	lipoprotein	3.4998	2.19294e-07	1468.72	419.386	7.92826	9.96801e-15	1076.43	123.419
PA14_00750	PA14_00750	72924	74052	+	Putative enzymes	hypothetical protein	1.78389	0.0362284	1299.62	728.141	1.1761	0.722133	11.8814	12.9891
PA14_00760	PA14_00760	74059	75043	-	Hypothetical, unclassified, unknown	hypothetical protein	1.31898	0.258375	842.043	638.326	-2.87636	0.00785761	18.5586	59.9513
PA14_00770	PA14_00770	75075	75741	-	Putative enzymes	hypothetical protein	-1.10265	0.725214	379.262	418.163	-1.10671	0.828475	19.8104	15.1479
PA14_00780	PA14_00780	75733	76276	-	Transport of small molecules	hypothetical protein	1.36413	0.229777	828.575	607.186	1.41875	0.276373	109.26	71.9379
prlC	PA14_00790	76353	78399	+	Translation, post-translational modification, degradation	oligopeptidase A	1.23508	0.38573	13568	10985.1	1.57457	0.100809	536.502	335.31
PA14_00800	PA14_00800	78395	78671	+	Nucleotide biosynthesis and metabolism	hypothetical protein	1.97541	0.0057387	3635.48	1840.23	-1.95501	0.163887	10.0072	19.9703
PA14_00810	PA14_00810	78759	79818	+	DNA replication, recombination, modification and repair	DNA repair photolyase	1.3371	0.396861	543.068	406.468	1.90974	0.184177	31.8856	12.8172
PA14_00820	PA14_00820	80048	80963	-	Hypothetical, unclassified, unknown	hypothetical protein	-1.88867	0.0772323	3784.77	7148.79	-2.52945	0.00754151	64.2238	164.121
PA14_00830	PA14_00830	81024	82737	-	Hypothetical, unclassified, unknown	hypothetical protein	1.34046	0.211056	4895.11	3651.5	-2.99522	0.0196738	23.3513	93.4557
PA14_00850	PA14_00850	82729	83929	-	Transport of small molecules	hypothetical protein	1.43403	0.264514	585.643	408.667	-1.86216	0.354772	1.87763	6.49456
PA14_00860	PA14_00860	83928	84648	-	Transport of small molecules	ABC transporter ATP-binding protein	1.89244	0.0563079	584.927	309.373	-1.54421	0.530134	1.45924	1.71238
ppkA	PA14_00875	84644	87743	-	Translation, post-translational modification, degradation	serine/threonine protein kinase PpkA	-1.47559	0.321553	1237.75	1826.87	1.26782	0.647744	23.7765	18.258
PA14_00890	PA14_00890	87750	88479	-	Putative enzymes	phosphoprotein phosphatase	-1.00298	0.993805	535.158	537.045	-2.17932	0.245021	2.08512	3.95164
PA14_00900	PA14_00900	88488	89169	-	Hypothetical, unclassified, unknown	hypothetical protein	-1.00113	0.997724	373.634	374.387	-1.3377	0.648375	5.84039	5.79573
PA14_00910	PA14_00910	89165	92474	-	Hypothetical, unclassified, unknown	hypothetical protein	-1.194	0.614153	1770.99	2114.94	1.04716	0.911326	24.3956	27.6906
PA14_00925	PA14_00925	92695	94045	-	Hypothetical, unclassified, unknown	hypothetical protein	-1.31047	0.374661	425.15	557.578	1.226	0.776067	5.00703	2.5027
PA14_00940	PA14_00940	94051	95386	-	Hypothetical, unclassified, unknown	hypothetical protein	-1.01011	0.976535	473.989	479.12	-1.80065	0.235252	9.59224	18.5214
PA14_00960	PA14_00960	95401	95866	-	Fatty acid and phospholipid metabolism	lipoprotein	-1.5927	0.198436	243.363	388.199	-1.99657	0.282733	3.54437	5.53229
PA14_00970	PA14_00970	95910	96453	-	Hypothetical, unclassified, unknown	hypothetical protein	-1.9501	0.00626371	690.041	1346.14	1.14793	0.779129	15.0074	14.5698
PA14_00980	PA14_00980	96449	97409	-	Hypothetical, unclassified, unknown	hypothetical protein	1.50726	0.152772	5241.03	3477.34	-1.10581	0.79651	26.2698	37.5184
PA14_00990	PA14_00990	97776	98811	+	Hypothetical, unclassified, unknown	hypothetical protein	2.09361	0.00262651	2567.71	1226.74	2.26872	0.0890159	270.943	103.013
PA14_01010	PA14_01010	98899	99418	+	Hypothetical, unclassified, unknown	hypothetical protein	1.52703	0.356447	891.8	584.122	-2.81197	0.0126275	29.6135	90.591
PA14_01020	PA14_01020	99430	100927	+	Hypothetical, unclassified, unknown	hypothetical protein	-1.02823	0.94995	1951.57	2006.98	-2.54022	0.0171099	61.1081	171.028
PA14_01030	PA14_01030	101002	101491	+	Hypothetical, unclassified, unknown	hypothetical protein	1.89619	0.528434	6716.87	3542.37	1.16504	0.751199	71.9555	56.801
PA14_01040	PA14_01040	101658	102504	+	Protein secretion/export apparatus	secretion protein	2.37257	0.00754903	1079.84	455.289	-1.99148	0.148877	8.54797	18.258
PA14_01060	PA14_01060	102505	103015	+	Hypothetical, unclassified, unknown	hypothetical protein	3.93707	0.00044015	408.939	103.753	-1.49413	0.55182	2.711	3.02959
PA14_01070	PA14_01070	103011	104871	+	Hypothetical, unclassified, unknown	hypothetical protein	3.5809	0.176415	890.236	248.634	-1.31667	0.606453	10.0106	12.2903
PA14_01080	PA14_01080	104834	105881	+	Hypothetical, unclassified, unknown	hypothetical protein	2.10235	0.0754484	515.574	245.427	-1.77012	0.386877	3.75527	5.79573
clpB	PA14_01100	105873	108582	+	Translation, post-translational modification, degradation	ClpA/B-type chaperone	1.71458	0.189679	3319.44	1936.25	1.17573	0.719055	48.179	43.9728
PA14_01110	PA14_01110	108628	110560	+	Hypothetical, unclassified, unknown	hypothetical protein	2.50987	0.0701364	1675.61	667.685	2.06901	0.238008	15.4361	3.95164
PA14_01120	PA14_01120	110674	110959	-	Hypothetical, unclassified, unknown	hypothetical protein	-1.28808	0.416936	239.458	308.915	-1.78915	0.386445	1.66673	2.23926
PA14_01130	PA14_01130	110971	111205	-	Hypothetical, unclassified, unknown	hypothetical protein	-1.20408	0.457165	391.04	471.147	-1.47881	0.4281	9.38476	12.8172
PA14_01140	PA14_01140	111194	112514	-	Hypothetical, unclassified, unknown	hypothetical protein	-1.21775	0.421798	372.867	454.313	-2.47586	0.0440301	9.17385	22.7365
PA14_01150	PA14_01150	112592	113027	-	Hypothetical, unclassified, unknown	hypothetical protein	-2.5617	0.00635167	128.85	330.788	-1.03249	0.950233	9.79973	9.65587
PA14_01160	PA14_01160	113280	115506	+	Hypothetical, unclassified, unknown	hypothetical protein	1.22572	0.370307	6118.61	4991.69	-1.99339	0.0467085	37.7363	83.2951
PA14_01170	PA14_01170	115533	115983	+	Hypothetical, unclassified, unknown	hypothetical protein	1.03573	0.92804	217.34	210.2	-1.15648	0.822661	3.96276	3.02959
PA14_01180	PA14_01180	115912	117112	+	Hypothetical, unclassified, unknown	hypothetical protein	1.03967	0.909624	336.063	323.735	-1.74813	0.326969	6.67376	11.8951
PA14_01190	PA14_01190	117108	118146	+	Fatty acid and phospholipid metabolism	3-oxoacyl-ACP synthase	1.21066	0.548687	494.376	408.667	-2.94253	0.0840057	2.50351	13.2526
PA14_01200	PA14_01200	118145	119237	+	Hypothetical, unclassified, unknown	hypothetical protein	-1.33492	0.481227	838.106	1119.22	-1.43422	0.412173	15.2183	20.7607
PA14_01220	PA14_01220	119247	120168	+	Hypothetical, unclassified, unknown	hypothetical protein	-1.5861	0.134502	974.484	1546.22	1.29142	0.569076	22.7254	14.1344
PA14_01230	PA14_01230	120177	121410	+	Hypothetical, unclassified, unknown	hypothetical protein	1.31161	0.295323	1246.12	950.263	-1.43249	0.543094	5.84039	9.26071
PA14_01240	PA14_01240	121785	122514	+	Adaptation, Protection	carbonic anhydrase	2.29879	0.000274346	5685.43	2473.2	-1.11702	0.742478	176.616	206.915
ychM	PA14_01250	122724	124296	+	Transport of small molecules	sulfate transporter	2.51417	9.4507e-05	1397.66	556.082	2.09989	0.041176	84.4526	43.0507
PA14_01270	PA14_01270	124432	125029	+	Hypothetical, unclassified, unknown	hypothetical protein	2.29479	0.00070063	552.815	240.996	-1.65118	0.432048	3.33346	7.15317
coxB	PA14_01290	125292	126417	+	Energy metabolism	cytochrome c oxidase subunit II	1.56669	0.166405	6785.12	4330.71	2.77121	0.00634155	117.974	43.5776
coxA	PA14_01300	126426	128019	+	Energy metabolism	cytochrome c oxidase subunit I	-1.62792	0.0570872	1005.33	1636.44	2.04503	0.0720158	44.8216	22.7767
coxG	PA14_01310	128029	128584	+	Central intermediary metabolism	cytochrome C oxidase assembly protein	-1.96251	0.0266017	243.621	477.965	-1.92179	0.282442	6.45944	17.903
coIII	PA14_01320	128594	129482	+	Energy metabolism	cytochrome c oxidase subunit III	-2.5585	0.00829422	927.186	2371.67	-2.35482	0.130715	9.17044	32.513
PA14_01330	PA14_01330	129497	129707	-	Hypothetical, unclassified, unknown	hypothetical protein	-2.44647	0.000155479	3148.27	7702.16	4.40199	5.22062e-06	266.892	60.9135
PA14_01340	PA14_01340	129722	130517	+	Hypothetical, unclassified, unknown	hypothetical protein	-1.2254	0.517767	637.213	780.644	1.20065	0.726745	9.79973	11.9354
PA14_01350	PA14_01350	130491	131070	+	Hypothetical, unclassified, unknown	hypothetical protein	-2.18534	0.0121422	367.314	801.99	1.2155	0.774162	3.96276	1.8441
ctaA	PA14_01360	131134	132208	+	Energy metabolism	hypothetical protein	-2.08794	0.00512543	200.324	418.078	1.29535	0.694977	4.17024	1.71238
ctaB	PA14_01380	132233	133148	+	Energy metabolism	protoheme IX farnesyltransferase	-2.9997	1.62398e-05	214.57	643.216	-2.46255	0.0457771	8.54797	27.8223
PA14_01390	PA14_01390	133173	133809	+	Energy metabolism	hypothetical protein	-1.42696	0.334672	1147.86	1638.35	2.03297	0.100714	189.583	81.3816
elaA	PA14_01400	133848	134301	-	Transport of small molecules	hypothetical protein	1.70841	0.0614148	382.495	223.577	1.03674	0.91851	40.2398	37.5697
PA14_01410	PA14_01410	134432	134906	+	Transcriptional regulators	hypothetical protein	-1.16812	0.569153	1759.54	2055.67	3.06885	0.000434651	387.948	125.687
PA14_01430	PA14_01430	135161	135890	+	Biosynthesis of cofactors, prosthetic groups and carriers	short chain dehydrogenase	2.23123	0.00397354	2257.71	1012.11	1.66679	0.213011	53.1791	34.8438
PA14_01440	PA14_01440	135914	136502	+	Biosynthesis of cofactors, prosthetic groups and carriers	hypothetical protein	1.58649	0.218195	2084.13	1313.93	2.86034	0.0552592	59.0332	14.793
dctA	PA14_01460	136731	138081	+	Transport of small molecules	C4-dicarboxylate transporter DctA	-1.82637	0.0145191	243.229	444.414	1.88649	0.286328	5.00361	1.18549
PA14_01470	PA14_01470	138129	138816	+	Transcriptional regulators	transcriptional regulator	-1.41899	0.213923	664.651	942.619	1.34263	0.461192	34.6069	25.5429
PA14_01480	PA14_01480	138916	139651	+	Transcriptional regulators	hypothetical protein	-1.50272	0.107528	324.586	487.551	1.33334	0.575077	15.0142	10.051
PA14_01490	PA14_01490	139830	140241	+	Putative enzymes	hemolysin	-1.80046	0.100261	63679.6	114653	-1.79757	0.0470467	2246.4	4132.67
PA14_01500	PA14_01500	140272	141181	-	Transcriptional regulators	transcriptional regulator	1.53107	0.129811	1036.69	677.258	1.07682	0.873632	21.0553	27.5991
PA14_01510	PA14_01510	141480	141762	-	Hypothetical, unclassified, unknown	hypothetical protein	11.4021	3.68269e-17	1159.33	101.616	-1.73558	0.248809	11.2556	28.5212
PA14_01520	PA14_01520	141758	141986	-	Transcriptional regulators	hypothetical protein	14.2613	2.63034e-17	1333.51	93.3667	1.84723	0.108	72.5438	39.0589
PA14_01540	PA14_01540	142161	142785	-	Hypothetical, unclassified, unknown	hypothetical protein	-1.37114	0.4082	150.051	206.167	-1.45019	0.407489	40.4541	63.2845
PA14_01550	PA14_01550	142885	143386	+	Fatty acid and phospholipid metabolism	lipoprotein	1.29615	0.377526	416.33	320.821	2.04984	0.0369695	96.1163	41.7848
phnA	PA14_01560	143457	143799	+	Transport of small molecules	hypothetical protein	1.34253	0.283255	306.288	227.701	-9.94586	7.80577e-14	29.3992	326.284
gabP	PA14_01580	143880	145308	-	Transport of small molecules	gamma-aminobutyrate permease	1.43725	0.294076	462.515	321.988	-1.00124	0.998389	6.67376	7.54833
mmsA	PA14_01600	145476	146970	-	Energy metabolism	aldehyde dehydrogenase	2.11978	0.132944	2610.73	1231.71	1.29045	0.564753	78.8402	58.4621
PA14_01610	PA14_01610	147053	147341	-	Hypothetical, unclassified, unknown	hypothetical protein	3.20551	3.69267e-05	1000.65	312.181	-1.00016	0.999828	1.87763	1.18549
aptA	PA14_01620	147340	148687	-	Amino acid biosynthesis and metabolism	beta alanine--pyruvate transaminase	3.70285	0.170702	3015.33	814.329	5.95965	0.00028057	434.706	58.806
PA14_01640	PA14_01640	148822	149740	+	Transcriptional regulators	LysR family transcriptional regulator	1.31564	0.282915	275.616	209.589	-1.39716	0.444728	12.9257	24.9245
guaD	PA14_01660	149852	151223	-	Nucleotide biosynthesis and metabolism	guanine deaminase	4.78605	1.4672e-10	5967.99	1247.08	15.7416	1.50745e-18	2201.57	120.653
PA14_01670	PA14_01670	152380	153952	+	Transport of small molecules	ABC transporter ATP-binding protein	2.10549	0.00900727	396.575	188.324	1.82426	0.294978	8.75546	2.37098
PA14_01680	PA14_01680	153951	155049	+	Transport of small molecules	ABC transporter permease	2.62245	0.00637607	85.6751	32.7216	1.56939	0.539274	1.45924	0.263442
PA14_01690	PA14_01690	155071	156052	+	Transport of small molecules	ABC transporter permease	2.60913	0.000696184	291.967	111.821	-2.09803	0.311988	0	0.790327
ahpC	PA14_01710	156163	156727	+	Adaptation, Protection	alkyl hydroperoxide reductase	5.36495	6.6898e-08	124434	23194.2	3.66417	2.48877e-06	7740.15	2020.74
ahpF	PA14_01720	156871	158437	+	Adaptation, Protection	alkyl hydroperoxide reductase	52.5405	2.43283e-63	111201	2116.7	4.99029	2.34595e-07	2948.46	561.997
PA14_01730	PA14_01730	158516	159413	-	Hypothetical, unclassified, unknown	hypothetical protein	-8.2653	2.3128e-19	2437.84	20149.1	-1.46934	0.294211	38.573	61.8356
PA14_01750	PA14_01750	159867	161217	+	Putative enzymes	hydroxydechloroatrazine ethylaminohydrolase	2.56201	0.00185171	646.891	252.391	-1.99324	0.177132	4.79612	10.3145
nuh	PA14_01760	161386	162376	+	Nucleotide biosynthesis and metabolism	nonspecific ribonucleoside hydrolase	1.01482	0.958139	1073.45	1057.2	-2.27893	0.0182834	90.7079	227.493
PA14_01770	PA14_01770	162412	163261	-	Membrane proteins	nucleoside-binding outer membrane protein	1.10165	0.719074	379.096	343.77	-2.04322	0.0993878	7.9221	14.2661
PA14_01780	PA14_01780	163295	163922	-	Nucleotide biosynthesis and metabolism	nucleoside 2-deoxyribosyltransferase	-1.10519	0.686441	1195.65	1321.21	-1.18612	0.585137	66.928	82.3328
PA14_01790	PA14_01790	164071	164590	-	Nucleotide biosynthesis and metabolism	nucleoside 2-deoxyribosyltransferase	2.00024	0.00715811	599.116	299.163	1.57237	0.276109	30.2291	14.793
PA14_01800	PA14_01800	164827	165925	+	Membrane proteins	hypothetical protein	-1.38231	0.24276	130.002	179.463	1.08812	0.903303	2.08512	1.05377
PA14_01810	PA14_01810	165997	166960	+	Central intermediary metabolism	oxidoreductase	1.33557	0.23979	474.464	355.074	-1.23452	0.638668	14.5959	18.258
add	PA14_01830	167064	168015	+	Nucleotide biosynthesis and metabolism	adenosine deaminase	1.19371	0.476806	944.132	790.527	2.46953	0.0140224	79.0135	25.6344
PA14_01840	PA14_01840	168211	168757	+	Transcriptional regulators	RNA polymerase ECF-subfamily sigma-70 factor	1.54188	0.315469	516.284	334.542	4.77017	0.015096	11.6705	0.790327
PA14_01860	PA14_01860	168753	169749	+	Transport of small molecules	transmembrane sensor	1.35473	0.481152	425.563	313.765	-1.37818	0.502174	8.75888	11.3682
PA14_01870	PA14_01870	169896	172284	+	Transport of small molecules	TonB-dependent receptor	1.20888	0.56467	264.995	218.967	-1.43312	0.559556	3.12597	6.49456
pcaQ	PA14_01890	172661	173489	+	Transcriptional regulators	transcriptional regulator PcaQ	1.42938	0.239627	331.47	231.335	2.59819	0.033758	33.5626	6.98122
pcaH	PA14_01900	173623	174343	+	Carbon compound catabolism	protocatechuate 3,4-dioxygenase subunit beta	1.51601	0.326232	32.4243	21.3557	-1.64688	0.438859	2.91849	3.55647
pcaG	PA14_01910	174353	174959	+	Carbon compound catabolism	protocatechuate 3,4-dioxygenase subunit alpha	1.28995	0.472315	78.1671	60.1864	1.38407	0.581679	6.04788	6.0994
pcaR	PA14_01930	175174	176014	+	Transcriptional regulators	transcriptional regulator PcaR	1.28944	0.473619	142.141	110.354	-1.4542	0.321704	24.1847	35.8573
PA14_01940	PA14_01940	176166	177318	+	Protein secretion/export apparatus	RND efflux membrane fusion protein	2.27617	0.000852336	4411.65	1938.07	1.14436	0.697625	88.6126	73.1234
PA14_01960	PA14_01960	177314	178385	+	Transport of small molecules	RND efflux membrane fusion protein	1.38171	0.24268	2155.15	1559.56	-1.4982	0.283529	32.7327	43.4569
PA14_01970	PA14_01970	178381	181429	+	Transport of small molecules	RND efflux transporter	-1.26663	0.359258	7692.3	9743.2	-1.14024	0.694923	116.757	127.422
PA14_01980	PA14_01980	181627	182566	+	Transcriptional regulators	LysR family transcriptional regulator	-1.55889	0.0547196	1315.45	2050.78	-2.01339	0.0893794	23.5554	43.7204
PA14_01990	PA14_01990	182681	182867	+	Hypothetical, unclassified, unknown	hypothetical protein	4.72487	1.28941e-06	579.747	123.066	4.36702	0.000995678	40.4404	8.33866
PA14_02010	PA14_02010	183146	183299	+	Hypothetical, unclassified, unknown	hypothetical protein	3.18868	0.00132483	2572.5	806.765	-1.23519	0.622039	28.1372	37.6099
PA14_02020	PA14_02020	183453	184788	+	Membrane proteins	outer membrane porin	1.55621	0.0745528	584.779	375.731	3.03767	0.0221138	46.0597	17.6396
PA14_02030	PA14_02030	184816	185614	-	Transcriptional regulators	AraC family transcriptional regulator	1.82453	0.0268358	512.726	280.556	1.71179	0.231521	26.6882	9.08876
PA14_02050	PA14_02050	185691	187308	+	Amino acid biosynthesis and metabolism	gamma-glutamyltranspeptidase	-1.11432	0.673438	315.152	350.859	-1.06601	0.875397	28.1509	32.0374
PA14_02060	PA14_02060	187979	188816	+	Membrane proteins	hypothetical protein	-1.45587	0.31151	30.6559	44.7901	-1.78389	0.224065	10.4256	25.4514
PA14_02070	PA14_02070	189057	190464	+	Nucleotide biosynthesis and metabolism	transporter	-2.89605	0.00696263	18.043	52.672	-1.63076	0.505931	0.625878	4.78218
PA14_02090	PA14_02090	190556	191222	+	Transcriptional regulators	TetR family transcriptional regulator	2.91633	7.96837e-05	1670.78	572.383	-2.32049	0.0224426	29.4026	79.3434
PA14_02100	PA14_02100	191227	191818	+	Hypothetical, unclassified, unknown	hypothetical protein	1.90516	0.0204103	1277.23	670.284	-5.64997	0.000999624	3.33688	26.8601
PA14_02110	PA14_02110	191824	192532	-	Two-component regulatory systems	diguanylate cyclase	-1.40055	0.219765	113.342	158.933	-4.66501	0.0269022	1.66673	10.406
PA14_02130	PA14_02130	192658	193039	-	Hypothetical, unclassified, unknown	hypothetical protein	1.03187	0.923677	52.6971	51.1139	-8.74118	0.00242468	0	7.63983
PA14_02140	PA14_02140	193065	193608	-	Hypothetical, unclassified, unknown	hypothetical protein	-1.30509	0.470308	32.0012	41.9177	-3.62197	0.0409078	2.08512	10.3145
PA14_02150	PA14_02150	193616	195608	-	Transcriptional regulators	hypothetical protein	1.97949	0.00608853	418.24	211.391	-2.07309	0.0636604	19.1777	50.771
cheB	PA14_02180	195870	196920	-	Chemotaxis	chemotaxis-specific methylesterase	-1.60808	0.08084	508.422	818.098	1.45929	0.51087	13.3475	5.53229
cheD	PA14_02190	196939	197542	-	Chemotaxis	hypothetical protein	-1.79214	0.0237695	344.331	617.553	1.18386	0.814472	2.91849	1.31721
cheR	PA14_02200	197547	198390	-	Chemotaxis	chemotaxis protein methyltransferase	-3.62616	1.10062e-07	866.354	3142.19	2.77497	0.0500154	21.6846	11.145
PA14_02220	PA14_02220	198459	200499	-	Chemotaxis	chemotaxis transducer	-4.73697	7.07121e-12	6789.36	32160.7	1.93853	0.0605953	212.057	116.112
cheW	PA14_02230	200534	201020	-	Chemotaxis	purine-binding chemotaxis protein	-3.5218	2.80753e-07	2769.91	9755.77	2.73911	0.0400355	23.5622	8.20694
cheA	PA14_02250	201006	202926	-	Two-component regulatory systems	two-component sensor	-2.68223	3.50862e-05	8336.43	22360.2	1.58097	0.218065	100.926	70.7816
cheY	PA14_02260	202953	203319	-	Two-component regulatory systems	two-component response regulator	-2.17442	0.00387603	8417.67	18304.3	1.10471	0.791881	118.008	118.695
PA14_02270	PA14_02270	203516	204689	-	Chemotaxis	chemotaxis transducer	-1.6592	0.0372575	3267.15	5420.49	3.55369	7.20061e-05	188.896	56.3033
PA14_02290	PA14_02290	204879	205815	-	Transcriptional regulators	LysR family transcriptional regulator	1.53209	0.0989268	416.088	271.61	-1.18257	0.713038	16.2626	18.9166
fabG	PA14_02300	205931	206684	+	Biosynthesis of cofactors, prosthetic groups and carriers	3-ketoacyl-ACP reductase	-1.16083	0.59302	125.721	145.824	1.02774	0.954954	12.0923	10.5779
atsA	PA14_02310	206783	208394	-	Central intermediary metabolism	arylsulfatase	-2.79326	0.000327948	82.7836	230.668	-2.18126	0.284875	0.625878	5.30907
atsC	PA14_02330	208481	209321	-	Transport of small molecules	ABC transporter ATP-binding protein	-1.33881	0.406768	42.238	56.7057	-1.29443	0.715974	0.625878	0.790327
atsB	PA14_02340	209317	210934	-	Transport of small molecules	ABC transporter permease	1.33695	0.342143	156.41	117.016	-1.06068	0.927874	2.91849	5.57251
atsR	PA14_02360	211200	212262	+	Transport of small molecules	ABC transporter substrate-binding protein	-1.28821	0.412201	140.895	181.112	1.5714	0.400838	8.34049	2.76615
PA14_02370	PA14_02370	212284	213643	-	Membrane proteins	porin	1.70685	0.102952	73.8594	43.323	-1.04831	0.930122	0	0
PA14_02380	PA14_02380	213890	214616	+	Fatty acid and phospholipid metabolism	acid phosphatase	1.23356	0.500228	106.734	86.5549	-4.44028	0.0409117	0	6.0994
PA14_02390	PA14_02390	214639	215557	-	Transcriptional regulators	transcriptional regulator	1.21667	0.492191	234.425	192.54	1.06809	0.918772	2.711	1.44893
PA14_02410	PA14_02410	215907	218280	+	Membrane proteins	TonB-dependent receptor	1.22441	0.584177	61.9847	50.3494	1.21024	0.795704	0.833365	0.263442
atsK	PA14_02420	218320	219223	+	Biosynthesis of cofactors, prosthetic groups and carriers	hypothetical protein	-2.39026	0.0103182	29.9453	71.3083	-1.02294	0.973956	3.12597	1.8441
PA14_02435	PA14_02435	219290	220190	+	Putative enzymes	hypothetical protein	-1.47943	0.252973	67.784	99.9051	-1.12446	0.872976	0.625878	0.526885
PA14_02450	PA14_02450	220836	221955	+	Energy metabolism	NAD(P) transhydrogenase subunit alpha part 1	-1.65072	0.101864	1506.05	2485.5	-1.7757	0.165998	17.7218	42.5641
PA14_02460	PA14_02460	222030	222339	+	Energy metabolism	NAD(P) transhydrogenase subunit alpha part 2	-1.47457	0.118399	233.622	344.353	1.5643	0.384906	9.38134	6.88972
pntB	PA14_02470	222338	223775	+	Energy metabolism	pyridine nucleotide transhydrogenase subunit beta	-2.60055	0.000153292	666.47	1733.58	-1.00518	0.991622	11.6739	17.3761
tonB2	PA14_02490	224118	224931	+	Membrane proteins	hypothetical protein	-3.05915	0.118698	4.96369	15.5817	-1.04816	0.918905	0	0
exbB1	PA14_02500	224959	225679	+	Transport of small molecules	transport protein ExbB	-2.93466	0.000155964	54.1347	159.025	1.56589	0.473132	5.83697	1.8441
exbD1	PA14_02510	225680	226082	+	Transport of small molecules	transport protein ExbD	-10.3393	9.46948e-16	35.4244	366.417	2.06542	0.315794	3.75185	0.658606
PA14_02520	PA14_02520	226262	226475	-	Hypothetical, unclassified, unknown	hypothetical protein	-47.529	2.11424e-52	596.5	28361.8	-1.05377	0.90227	30.0251	24.8038
PA14_02530	PA14_02530	226690	227272	+	Putative enzymes	hypothetical protein	-2.46277	0.000430083	149.889	368.792	2.05974	0.191097	11.2556	6.36284
mdcA	PA14_02550	227382	229047	+	Carbon compound catabolism	malonate decarboxylase subunit alpha	-1.37877	0.175535	422.879	583.026	-1.52448	0.309548	24.8037	35.0268
mdcB	PA14_02560	229046	229928	+	Biosynthesis of cofactors, prosthetic groups and carriers	triphosphoribosyl-dephospho-CoA synthase	1.32173	0.339817	176.802	133.635	2.29405	0.154974	8.96637	5.70423
mdcC	PA14_02570	229929	230229	+	Carbon compound catabolism	malonate decarboxylase subunit delta	-1.48889	0.371477	40.6705	60.0336	2.67604	0.102499	10.2147	1.71238
mdcD	PA14_02580	230221	231085	+	Carbon compound catabolism	malonate decarboxylase subunit beta	1.39316	0.449044	301.5	216.03	1.74315	0.376254	10.8372	3.29303
mdcE	PA14_02590	231081	231888	+	Carbon compound catabolism	malonate decarboxylase subunit gamma	1.63338	0.174335	376.477	230.333	-1.21014	0.717738	13.9631	23.2121
mdcG	PA14_02610	231903	232596	+	Carbon compound catabolism	phosphoribosyl-dephospho-CoA transferase	-1.7269	0.137716	194.705	335.862	1.14094	0.826614	12.7114	7.11295
mdcH	PA14_02620	232592	233525	+	Carbon compound catabolism	epsilon subunit of malonate decarboxylase	1.27919	0.495275	317.243	247.902	1.3817	0.626813	7.2928	6.23112
mdcL	PA14_02630	233581	233986	+	Transport of small molecules	malonate carrier protein	1.52332	0.172974	397.498	260.917	-1.09361	0.881686	4.37773	6.49456
mcdM	PA14_02640	233991	234756	+	Transport of small molecules	malonate transporter subunit MadM	2.86464	0.00107805	513.254	178.943	1.40676	0.52795	8.96637	7.15317
PA14_02650	PA14_02650	234840	235770	-	Transcriptional regulators	malonate utilization transcriptional regulator	1.57255	0.0981675	402.221	255.381	2.50051	0.0154112	60.0433	17.2957
PA14_02660	PA14_02660	236098	237019	-	Transcriptional regulators	LysR family transcriptional regulator	-1.38732	0.217608	327.238	454.342	-1.95895	0.187669	7.9221	26.6771
aldH	PA14_02680	237369	238860	+	Energy metabolism	aldehyde dehydrogenase	1.216	0.478732	147.014	120.926	-1.07915	0.912303	2.711	1.8441
PA14_02690	PA14_02690	238917	240351	+	Transport of small molecules	amino acid permease	-1.50117	0.207556	73.6968	110.907	-2.9147	0.137788	0	5.17735
PA14_02700	PA14_02700	240381	241764	+	Transport of small molecules	aminotransferase	-2.44501	0.00230557	86.0549	209.924	-1.7904	0.399424	1.45924	5.70423
PA14_02720	PA14_02720	241927	242986	+	Transport of small molecules	hypothetical protein	-1.36435	0.338138	58.8165	79.8929	1.00214	0.997682	0.625878	0.395164
PA14_02730	PA14_02730	243063	243945	-	Amino acid biosynthesis and metabolism	dihydrodipicolinate synthetase	-2.50716	0.00127564	277.32	694.915	-1.61363	0.425756	4.37773	4.87369
PA14_02740	PA14_02740	244004	244787	-	Central intermediary metabolism	class II aldolase/adducin domain-containing protein	-1.85745	0.0357149	128.689	238.859	-1.73224	0.396307	2.08512	6.36284
PA14_02750	PA14_02750	244941	245481	+	Transcriptional regulators	transcriptional regulator	1.06244	0.820477	709.873	668.546	1.86292	0.115191	44.41	27.2955
catI	PA14_02760	245631	246483	+	Carbon compound catabolism	CoA transferase, subunit A	1.97591	0.0290779	139.489	70.6057	-1.32953	0.617896	4.37773	7.28489
pcaJ	PA14_02770	246479	247262	+	Carbon compound catabolism	CoA transferase subunit B	1.63778	0.104208	194.216	118.512	-1.49201	0.573271	1.25176	1.58065
pcaF	PA14_02790	247258	248464	+	Carbon compound catabolism	beta-ketoadipyl CoA thiolase	1.41268	0.248882	442.432	313.069	1.01992	0.97313	5.62949	6.88972
pcaT	PA14_02810	248613	249912	+	Membrane proteins	dicarboxylic acid transporter PcaT	1.31947	0.335157	797.478	604.408	1.30374	0.473211	53.3798	35.9488
pcaB	PA14_02830	249934	251314	+	Carbon compound catabolism	3-carboxy-cis,cis-muconate cycloisomerase	1.73403	0.0680474	2089.37	1204.83	-1.12653	0.777446	37.9472	34.0243
pcaD	PA14_02840	251328	252120	+	Carbon compound catabolism	beta-ketoadipate enol-lactone hydrolase	-1.34025	0.217279	568.601	761.874	-1.92207	0.120364	25.8514	43.6802
pcaC	PA14_02850	252130	252532	+	Carbon compound catabolism	gamma-carboxymuconolactone decarboxylase	-2.01578	0.00347951	620.366	1250.44	1.38256	0.391002	59.0025	34.4597
PA14_02870	PA14_02870	252659	253601	+	Transcriptional regulators	transcriptional regulator	-1.06098	0.803357	590.697	626.902	-1.09474	0.85596	17.7184	13.1721
PA14_02890	PA14_02890	253791	254625	+	Hypothetical, unclassified, unknown	hypothetical protein	-1.28667	0.455082	42.8727	55.2386	1.64869	0.493716	1.45924	0.263442
pcaK	PA14_02900	254763	256110	-	Carbon compound catabolism	4-hydroxybenzoate transporter PcaK	1.53082	0.289232	49.0247	32.0189	-1.58071	0.504567	0	0.526885
PA14_02910	PA14_02910	256415	257195	+	Transcriptional regulators	IclR family transcriptional regulator	3.62547	2.52526e-05	1025.45	282.605	-1.01917	0.95097	147.203	158.819
PA14_02930	PA14_02930	257438	258482	+	Putative enzymes	oxidoreductase	1.56885	0.253353	93.7097	59.6074	-3.17482	0.0670174	1.45924	11.5402
PA14_02960	PA14_02960	258504	259320	+	Hypothetical, unclassified, unknown	hypothetical protein	2.19926	0.0455721	215.602	98.0737	1.29469	0.670467	7.08531	2.89787
PA14_02970	PA14_02970	259469	260348	+	Membrane proteins	hypothetical protein	-1.56524	0.116672	77.6461	121.414	-3.78983	0.0542428	0	2.37098
PA14_02980	PA14_02980	260373	261639	-	Membrane proteins	porin	1.31339	0.402465	100.908	76.7472	-2.09421	0.288896	1.45924	9.69609
PA14_02990	PA14_02990	261704	263030	-	Transport of small molecules	MFS transporter	-2.18793	0.0100475	57.9539	126.609	-1.30218	0.718147	1.45924	1.44893
PA14_03000	PA14_03000	263576	265481	+	Amino acid biosynthesis and metabolism	hypothetical protein	1.40702	0.253436	218.471	155.206	1.67518	0.366177	6.25537	1.8441
PA14_03010	PA14_03010	265573	266242	+	Transcriptional regulators	TetR family transcriptional regulator	1.79128	0.0159939	1458.96	814.176	-1.82627	0.14119	36.9131	69.8303
aroE	PA14_03020	266281	267136	-	Amino acid biosynthesis and metabolism	shikimate 5-dehydrogenase	1.75251	0.198539	37.1387	21.2646	-1.14555	0.848759	0	0.131721
aroQ2	PA14_03030	267132	267579	-	Amino acid biosynthesis and metabolism	3-dehydroquinate dehydratase	2.53719	0.0251318	58.5396	23.4343	-2.20697	0.28257	0.833365	2.37098
PA14_03040	PA14_03040	267695	269201	-	Transport of small molecules	MFS transporter	2.67109	0.000179772	353.75	132.259	-1.26745	0.62138	14.8033	12.777
pobA	PA14_03050	269375	270560	-	Carbon compound catabolism	4-hydroxybenzoate 3-monooxygenase	2.29635	0.00459482	229.472	99.7523	-1.30837	0.504904	25.2255	25.5941
pobR	PA14_03070	270737	271604	+	Transcriptional regulators	transcriptional regulator	-2.95727	2.32471e-05	403.057	1191.19	-1.3772	0.462981	17.9327	34.884
PA14_03080	PA14_03080	271600	272047	-	Transport of small molecules	acetyltransferase	6.42659	1.76163e-15	6397.14	995.167	1.79443	0.159006	35.4437	18.1262
PA14_03090	PA14_03090	272124	272559	-	Hypothetical, unclassified, unknown	hypothetical protein	2.76679	5.73919e-05	12936.3	4675.16	2.42808	0.00829988	283.743	124.359
PA14_03100	PA14_03100	272723	273365	-	Hypothetical, unclassified, unknown	hypothetical protein	1.53319	0.220853	65.9936	42.8644	-1.6864	0.376739	2.91849	10.7499
PA14_03110	PA14_03110	273632	273920	-	Hypothetical, unclassified, unknown	hypothetical protein	-1.95862	0.210613	9.02151	17.8425	2.37966	0.176469	7.2928	4.91391
PA14_03120	PA14_03120	274011	274488	-	Transcriptional regulators	transcriptional regulator	1.79675	0.0377845	412.502	229.477	1.09681	0.808121	37.1138	34.145
PA14_03130	PA14_03130	274528	276019	-	Biosynthesis of cofactors, prosthetic groups and carriers	hypothetical protein	1.45638	0.204549	782.865	537.257	1.50588	0.32572	28.9842	14.9247
PA14_03150	PA14_03150	276152	276839	-	Membrane proteins	hypothetical protein	2.6938	0.000121837	1828	678.156	1.11212	0.770105	81.949	79.2117
PA14_03160	PA14_03160	277002	277935	-	Hypothetical, unclassified, unknown	hypothetical protein	-1.3552	0.201385	4020.31	5448.54	1.43309	0.379925	37.7431	25.938
PA14_03163	PA14_03163	278509	279133	+	Hypothetical, unclassified, unknown	hypothetical protein	1.20567	0.450315	21558.7	17881.6	1.68163	0.17837	2870.28	1646.84
PA14_03166	PA14_03166	279132	279531	+	Hypothetical, unclassified, unknown	hypothetical protein	-1.25674	0.458399	3459.05	4347.76	-1.82367	0.130633	20.8444	40.903
PA14_03170	PA14_03170	279717	280557	-	Related to phage, transposon, or plasmid	hypothetical protein	1.55995	0.0688185	766.002	491.282	1.19258	0.772726	3.54437	1.58065
PA14_03180	PA14_03180	280589	280853	-	Related to phage, transposon, or plasmid	hypothetical protein	-1.23548	0.408677	754.835	933.071	1.70873	0.370823	8.75546	2.63442
PA14_03190	PA14_03190	280972	282415	-	Hypothetical, unclassified, unknown	hypothetical protein	-1.20074	0.423924	3083.87	3703.11	-1.06486	0.846126	64.2067	66.2739
PA14_03200	PA14_03200	282564	284715	-	Hypothetical, unclassified, unknown	hypothetical protein	-1.21112	0.598678	955.457	1157.59	-1.02363	0.950073	36.8961	39.5857
PA14_03210	PA14_03210	284711	285209	-	Hypothetical, unclassified, unknown	hypothetical protein	1.32594	0.412977	322.164	243.195	2.14816	0.169306	17.3103	4.3468
PA14_03220	PA14_03220	285212	288272	-	Hypothetical, unclassified, unknown	hypothetical protein	1.05916	0.808822	1079.8	1019.75	-2.08568	0.178407	5.00361	7.63983
hcpC	PA14_03240	288453	288972	-	Secreted Factors (toxins, enzymes, alginate)	secreted protein Hcp	5.34171	0.0114779	90.4204	16.7723	-1.26807	0.743442	1.87763	5.30907
PA14_03250	PA14_03250	291567	293184	+	Hypothetical, unclassified, unknown	hypothetical protein	-1.18971	0.446228	1508.13	1794.27	-1.55476	0.278506	24.3922	40.7712
PA14_03265	PA14_03265	293186	293936	+	Hypothetical, unclassified, unknown	hypothetical protein	-1.52211	0.158322	456.278	695.13	1.4258	0.304226	69.2103	43.4972
PA14_03270	PA14_03270	294100	297238	+	Hypothetical, unclassified, unknown	hypothetical protein	-1.3885	0.21158	3094.77	4297.69	-1.67327	0.173232	29.6033	43.9838
PA14_03285	PA14_03285	297221	298367	+	Hypothetical, unclassified, unknown	hypothetical protein	-1.31042	0.301349	1251.03	1639.93	-2.08971	0.153189	6.46285	16.0187
PA14_03290	PA14_03290	298566	298875	+	Related to phage, transposon, or plasmid	hypothetical protein	1.5405	0.0796195	758.796	492.343	-2.01497	0.326186	0.625878	1.58065
PA14_03300	PA14_03300	298871	299717	+	Related to phage, transposon, or plasmid	hypothetical protein	1.70691	0.0351905	299.105	175.247	-1.23016	0.655116	0	0.131721
PA14_03310	PA14_03310	300332	301931	+	Hypothetical, unclassified, unknown	hypothetical protein	-2.1431	0.0100014	253.704	544.481	1.47555	0.408183	15.0108	5.66401
PA14_03320	PA14_03320	302682	303804	-	Hypothetical, unclassified, unknown	hypothetical protein	1.47347	0.102426	2120.77	1439.57	-1.04092	0.922664	40.8622	33.234
PA14_03330	PA14_03330	303809	304676	-	Hypothetical, unclassified, unknown	hypothetical protein	-1.11413	0.701343	288.162	321.286	-2.81519	0.0400487	7.08873	21.551
PA14_03340	PA14_03340	304672	305599	-	Hypothetical, unclassified, unknown	hypothetical protein	-1.67522	0.0490313	363.052	608.568	-2.28175	0.0999941	8.34049	17.6909
PA14_03350	PA14_03350	305949	306903	-	Hypothetical, unclassified, unknown	hypothetical protein	-2.95957	7.30811e-05	1967.95	5825.27	1.40607	0.281341	119.032	77.3385
PA14_03360	PA14_03360	306895	307666	-	Hypothetical, unclassified, unknown	hypothetical protein	-3.23685	0.000257976	1102.75	3570.57	-2.0224	0.0108693	108.624	226.289
PA14_03370	PA14_03370	307984	308983	-	Hypothetical, unclassified, unknown	hypothetical protein	-1.83864	0.0448964	945.955	1739.76	-1.64993	0.14286	55.0465	86.4272
PA14_03380	PA14_03380	309748	311728	+	Hypothetical, unclassified, unknown	hypothetical protein	1.15654	0.523441	3084.31	2667	-1.262	0.546657	32.3143	34.0645
PA14_03390	PA14_03390	311664	312174	-	Related to phage, transposon, or plasmid	hypothetical protein	1.61461	0.0767492	183.903	113.99	1.31596	0.692944	2.29261	0.790327
PA14_03400	PA14_03400	312166	312499	-	Hypothetical, unclassified, unknown	hypothetical protein	-1.03787	0.917603	46.6756	48.4562	1.42468	0.542972	5.41858	1.8441
rna0	PA14_03410	312960	313034	-	Non-coding RNA gene	tRNA-Arg	-460.889	1.39956e-67	314.834	144974	1.64331	0.490185	84996.1	39543.1
PA14_03420	PA14_03420	313221	313638	-	Hypothetical, unclassified, unknown	hypothetical protein	-1.87398	0.031527	86.2011	161.715	1.03865	0.958377	0.833365	0.395164
gabD	PA14_03430	313662	315114	+	Central intermediary metabolism	succinate-semialdehyde dehydrogenase I	1.12751	0.598818	7444.01	6602.04	1.1185	0.779942	393.207	335.003
gabT	PA14_03450	315358	316639	+	Amino acid biosynthesis and metabolism	4-aminobutyrate aminotransferase	1.01049	0.967619	10360.1	10252.9	1.25725	0.570993	334.875	249.132
PA14_03470	PA14_03470	316964	318164	+	Two-component regulatory systems	hypothetical protein	1.01577	0.948302	1031.4	1015.12	-2.15533	0.0284335	53.5839	128.625
PA14_03480	PA14_03480	318331	319753	-	Transcriptional regulators	GntR family transcriptional regulator	1.25365	0.351245	416.819	332.499	1.39934	0.485059	16.0551	13.6477
PA14_03490	PA14_03490	319879	320317	+	Carbon compound catabolism	hypothetical protein	-3.19578	4.64234e-05	973.086	3110.73	1.06209	0.860474	143.234	147.834
PA14_03510	PA14_03510	320328	320736	+	Hypothetical, unclassified, unknown	hypothetical protein	-2.36125	0.000271011	1541.77	3640.98	1.01451	0.966677	77.1393	67.7741
PA14_03520	PA14_03520	320769	321054	+	Hypothetical, unclassified, unknown	hypothetical protein	-2.27896	0.000452697	1319.13	3006.57	-1.45759	0.386688	14.3815	19.9703
PA14_03530	PA14_03530	321050	321983	-	Transcriptional regulators	transcriptional regulator	-1.51745	0.133488	192.274	291.622	1.33483	0.56163	16.885	7.50811
cynX	PA14_03550	322032	323247	-	Transport of small molecules	MFS transporter	-1.35796	0.385405	38.484	52.2752	-2.26863	0.214389	1.66673	6.62628
PA14_03560	PA14_03560	323409	324180	-	Hypothetical, unclassified, unknown	hypothetical protein	1.08603	0.816839	61.7726	57.0408	-1.91512	0.252233	3.54437	4.87369
PA14_03580	PA14_03580	324288	324975	-	Transcriptional regulators	transcriptional regulator	1.05994	0.811737	1245.41	1174.94	1.27083	0.52066	43.7876	31.3386
PA14_03590	PA14_03590	325050	325566	+	Membrane proteins	hypothetical protein	1.26678	0.333234	690.926	545.695	1.99512	0.113554	33.7701	16.4139
ycaL	PA14_03610	325605	326364	-	Chaperones & heat shock proteins	Zn-dependent protease with chaperone function	-1.38113	0.324816	49.5508	68.4066	-1.49967	0.35896	30.0217	58.7949
PA14_03620	PA14_03620	326535	327288	-	Membrane proteins	hypothetical protein	1.99482	0.0225537	116.412	58.2932	1.3776	0.574726	8.54797	3.42475
PA14_03630	PA14_03630	327381	328080	+	Transcriptional regulators	ArsR family transcriptional regulator	-1.10764	0.747269	649.088	718.616	1.98421	0.091812	86.5343	44.4997
cysA	PA14_03650	328092	329082	-	Transport of small molecules	sulfate transport protein CysA	-2.69397	0.000166293	276.359	743.976	-1.34188	0.62407	5.422	5.00541
cysW	PA14_03670	329085	329955	-	Transport of small molecules	sulfate transport protein CysW	-2.79233	0.00183922	52.2087	146.501	-1.84467	0.32228	2.91849	3.95164
cysT	PA14_03680	329965	330784	-	Transport of small molecules	sulfate transport protein CysT	-1.43867	0.301108	54.1887	78.3054	-1.96889	0.314335	1.66673	6.0994
sbp	PA14_03700	330945	331944	-	Transport of small molecules	sulfate-binding protein	-1.6023	0.128825	135.084	216.335	-1.81443	0.270455	5.2111	6.45434
PA14_03710	PA14_03710	332120	332303	-	Hypothetical, unclassified, unknown	hypothetical protein	-1.66784	0.103571	53.9501	90.1592	-1.22423	0.72193	6.88124	5.53229
PA14_03720	PA14_03720	332466	334749	-	Two-component regulatory systems	sensory box GGDEF domain-containing protein	1.84084	0.0106596	770.688	418.563	-1.32594	0.465067	27.0997	35.9891
PA14_03730	PA14_03730	334919	336098	+	Fatty acid and phospholipid metabolism	fatty acid desaturase	2.46248	8.86075e-05	7775	3157.18	2.2817	0.00247305	344.609	143.257
PA14_03760	PA14_03760	336326	337712	+	Transport of small molecules	sodium:solute symporter	1.38456	0.349671	107.755	77.4792	1.08272	0.912493	0.833365	0.395164
speB1	PA14_03770	337767	338724	+	Amino acid biosynthesis and metabolism	agmatinase	-1.26142	0.451436	84.7202	106.473	-1.01473	0.982794	2.91849	1.71238
PA14_03780	PA14_03780	338776	339739	+	Transcriptional regulators	transcriptional regulator	-1.04421	0.86425	943.412	984.654	1.56973	0.297194	35.6443	26.2417
PA14_03790	PA14_03790	339851	340823	+	Two-component regulatory systems	sensory box GGDEF domain-containing protein	1.2081	0.405283	2373.79	1964.93	-1.11447	0.760531	51.2947	51.4004
oprE	PA14_03800	341436	342828	+	Membrane proteins	anaerobically-induced outer membrane porin OprE precursor	-7.9389	5.20805e-19	2865.52	22748.1	-2.43087	0.00153123	151.129	378.979
aguA	PA14_03810	342925	344032	-	Amino acid biosynthesis and metabolism	agmatine deiminase	-1.12825	0.651057	1106.48	1248.38	-2.20542	0.021142	76.527	168.467
aguB	PA14_03830	344117	344996	-	Amino acid biosynthesis and metabolism	N-carbamoylputrescine amidohydrolase	1.00984	0.971266	163.609	161.988	-1.33882	0.531192	10.0072	15.3601
aguR	PA14_03840	345158	345824	-	Transcriptional regulators	transcriptional regulator AguR	1.10788	0.740416	193.407	174.388	-3.22962	0.0163132	6.04788	31.0239
PA14_03855	PA14_03855	345886	346948	-	Transport of small molecules	periplasmic polyamine binding protein	-2.26171	0.00756082	333.958	755.574	1.17798	0.668819	48.3659	33.4059
PA14_03860	PA14_03860	347203	348580	-	Amino acid biosynthesis and metabolism	glutamine synthetase	1.26657	0.381998	7671.09	6056.73	-1.62393	0.199053	53.1757	84.3197
spuA	PA14_03870	348858	349611	+	Amino acid biosynthesis and metabolism	glutamine amidotransferase	-1.16198	0.571509	1878.3	2183.06	2.01917	0.0657914	54.6316	32.2094
spuB	PA14_03880	349651	351010	+	Amino acid biosynthesis and metabolism	glutamine synthetase	-1.24789	0.37245	3135.21	3912.66	2.1895	0.0157802	152.006	62.8089
spuC	PA14_03900	351075	352446	+	Biosynthesis of cofactors, prosthetic groups and carriers	aminotransferase	-2.40545	0.000273778	6611.13	15903.3	-1.17521	0.558064	173.868	201.588
spuD	PA14_03920	352561	353665	+	Transport of small molecules	polyamine transport protein	-2.71269	0.00108239	6653.98	18051	1.13194	0.690958	327.537	276.841
spuE	PA14_03930	354083	355181	+	Transport of small molecules	polyamine transport protein	-1.72597	0.097494	1802.48	3111.4	1.08556	0.789576	107.797	100.591
spuF	PA14_03940	355235	356390	+	Transport of small molecules	polyamine transport protein PotG	-2.0973	0.0168609	1402.65	2942.31	-1.49434	0.306821	43.5767	57.8146
spuG	PA14_03950	356416	357298	+	Transport of small molecules	polyamine transport protein PotH	-1.70402	0.0661203	821.451	1400.43	-1.21313	0.691548	22.5179	20.1533
spuH	PA14_03960	357380	358250	+	Transport of small molecules	polyamine transport protein PotI	-1.08534	0.743107	1799.93	1954.02	-1.12831	0.752832	36.0729	39.5455
PA14_03980	PA14_03980	358447	360835	-	Central intermediary metabolism	hypothetical protein	-1.41442	0.148386	422.022	596.711	1.45741	0.288791	53.577	29.4543
PA14_04000	PA14_04000	360945	361998	+	Transcriptional regulators	transcriptional regulator	-1.50422	0.112136	228.337	343.588	1.53723	0.453202	8.34049	2.89787
PA14_04010	PA14_04010	361976	362480	-	Hypothetical, unclassified, unknown	hypothetical protein	-4.69879	0.000169136	1438.59	6761.05	-1.74092	0.110258	53.3832	94.978
PA14_04020	PA14_04020	362584	363196	-	Hypothetical, unclassified, unknown	hypothetical protein	2.07057	0.00466402	499.348	240.902	-1.15982	0.704486	18.1402	19.9703
PA14_04030	PA14_04030	363194	364214	+	Fatty acid and phospholipid metabolism	hypothetical protein	1.5249	0.104445	752.674	493.261	-1.64393	0.186588	22.722	37.3063
PA14_04040	PA14_04040	364233	364986	-	Hypothetical, unclassified, unknown	hypothetical protein	3.84046	6.38242e-06	2931.56	763.026	2.20034	0.00550693	269.154	126.214
PA14_04050	PA14_04050	365034	365733	+	Biosynthesis of cofactors, prosthetic groups and carriers	proline hydroxylase	-1.32033	0.248937	2667.96	3522.66	1.14094	0.748354	52.9375	51.2979
PA14_04060	PA14_04060	365754	366309	-	Hypothetical, unclassified, unknown	hypothetical protein	-1.09263	0.809797	35.0609	38.1898	1.7872	0.417298	3.96276	0.922049
PA14_04070	PA14_04070	366574	367069	+	Hypothetical, unclassified, unknown	hypothetical protein	2.17097	0.00498611	2254.57	1038.02	2.58419	0.0053084	202.202	79.4752
yecS	PA14_04080	367073	367766	-	Transport of small molecules	ABC transporter permease	-1.90273	0.00835463	669.239	1272.92	1.25316	0.614814	16.6776	11.2365
fliY	PA14_04090	367837	368608	-	Transport of small molecules	ABC transporter substrate-binding protein	-3.18816	7.55488e-05	899.406	2867.98	1.74883	0.0732741	122.991	68.8168
PA14_04100	PA14_04100	368900	369338	+	Hypothetical, unclassified, unknown	hypothetical protein	-1.36186	0.361385	14959.6	20373.4	3.13346	1.61962e-05	1025.58	306.628
serA	PA14_04110	369395	370625	-	Amino acid biosynthesis and metabolism	D-3-phosphoglycerate dehydrogenase	7.52326	1.18732e-17	5934.56	788.763	-1.06388	0.883518	1240.65	1336.73
PA14_04140	PA14_04140	370828	372223	+	Energy metabolism	hypothetical protein	1.10414	0.719287	2039.87	1847.47	-1.06174	0.839874	358.171	376.407
ycgM	PA14_04150	372314	372980	+	Central intermediary metabolism	hypothetical protein	-1.44072	0.133101	4942.57	7120.76	1.46757	0.215439	181.174	112.062
PA14_04160	PA14_04160	373078	374068	+	Transcriptional regulators	transcriptional regulator	-1.24661	0.376974	1287.4	1604.76	1.01544	0.958798	135.927	142.536
PA14_04180	PA14_04180	374151	374502	+	Hypothetical, unclassified, unknown	hypothetical protein	10.0793	1.3791e-11	826.321	82.1862	16.3613	3.49503e-16	271.447	19.352
aphA	PA14_04190	374582	375617	-	Carbon compound catabolism	acetylpolyamine aminohydrolase	1.00355	0.989656	143.628	143.29	-1.63676	0.399402	5.2111	9.12898
PA14_04210	PA14_04210	375632	377027	-	Transport of small molecules	transporter	1.74379	0.0626658	165.703	94.772	-1.59564	0.498657	1.45924	1.8441
PA14_04220	PA14_04220	377447	378491	-	Transport of small molecules	ABC transporter substrate-binding protein	1.24077	0.442902	177.464	143.046	-1.8567	0.358183	2.5001	6.88972
PA14_04230	PA14_04230	378538	379327	-	Transport of small molecules	ABC transporter permease	-2.09488	0.0398093	26.4625	55.5444	-2.04232	0.327656	0	4.65046
PA14_04240	PA14_04240	379323	380253	-	Transport of small molecules	ABC transporter permease	-1.63665	0.140154	65.8147	107.514	-1.74766	0.445478	0	0.526885
PA14_04250	PA14_04250	380249	381299	-	Transport of small molecules	ABC transporter ATP-binding protein	1.01414	0.96763	54.5578	53.5569	1.12386	0.872485	1.45924	0.658606
PA14_04270	PA14_04270	381626	382592	+	Transcriptional regulators	transcriptional regulator	-2.07538	0.00225782	581.415	1206.31	1.46902	0.293656	37.9403	28.7444
PA14_04290	PA14_04290	382630	384574	-	Membrane proteins	hypothetical protein	-1.32543	0.294473	457.583	606.028	-1.50466	0.310434	33.5558	58.5828
PA14_04300	PA14_04300	384874	385207	-	Hypothetical, unclassified, unknown	hypothetical protein	1.58242	0.0613264	16830.8	10636.5	2.31999	0.00359503	2720.03	1121.29
rpiA	PA14_04310	385329	386001	-	Energy metabolism	ribose-5-phosphate isomerase A	1.85821	0.0344842	1107.18	595.417	-1.11911	0.728244	109.851	119.427
ilvA1	PA14_04320	386259	387774	+	Amino acid biosynthesis and metabolism	threonine dehydratase	1.78648	0.0389379	1021.48	571.313	-1.04223	0.91167	69.4212	65.6665
PA14_04330	PA14_04330	387893	388361	+	Membrane proteins	hypothetical protein	-1.61095	0.106078	2992.34	4819.9	4.15127	5.39906e-06	1109.73	259.834
PA14_04340	PA14_04340	388411	389683	+	Transport of small molecules	hypothetical protein	1.00569	0.983903	2275.03	2261.93	1.35301	0.364768	140.291	111.856
PA14_04350	PA14_04350	389679	390147	+	Membrane proteins	integral membrane protein	-1.54454	0.0743634	267.272	412.759	1.20993	0.705224	10.2147	4.74196
PA14_04370	PA14_04370	390119	391361	-	Transport of small molecules	MFS transporter	1.2615	0.363139	280.053	222.145	-1.60527	0.282916	11.0481	18.1262
PA14_04380	PA14_04380	391410	392064	-	Putative enzymes	hypothetical protein	-1.04222	0.894997	604.734	630.188	2.76289	0.000774207	289.604	93.0535
ygdP	PA14_04390	392267	392747	+	Nucleotide biosynthesis and metabolism	dinucleoside polyphosphate hydrolase	1.4838	0.163256	7726.72	5206.85	2.47063	0.00164708	432.147	168.182
ptsP	PA14_04410	392769	395049	+	Transport of small molecules	phosphoenolpyruvate-protein phosphotransferase PtsP	-1.07436	0.76313	12267	13179.1	1.87145	0.0276487	517.647	261.642
PA14_04420	PA14_04420	395074	396205	+	Two-component regulatory systems	hypothetical protein	1.26709	0.434922	2343.26	1849.44	-2.03623	0.0611253	21.8921	48.9782
PA14_04430	PA14_04430	396208	396964	-	Hypothetical, unclassified, unknown	hypothetical protein	1.42234	0.19104	770.243	541.099	2.58756	0.0139269	116.76	34.8548
PA14_04440	PA14_04440	397085	397889	+	Membrane proteins	permease	1.91636	0.0248336	231.138	120.405	1.09992	0.774591	108.61	107.733
lgt	PA14_04460	397898	398699	+	Fatty acid and phospholipid metabolism	prolipoprotein diacylglyceryl transferase	2.298	0.00103929	413.912	180.013	-1.21465	0.568897	64.6319	77.1152
thyA	PA14_04480	398904	399699	+	Nucleotide biosynthesis and metabolism	thymidylate synthase	1.78124	0.0329039	1301.83	730.396	2.63091	0.0015318	327.081	123.408
PA14_04490	PA14_04490	399725	400523	-	Hypothetical, unclassified, unknown	hypothetical protein	-1.232	0.379576	848.751	1045.96	1.74033	0.182105	41.4949	17.9543
PA14_04510	PA14_04510	400557	401937	-	Hypothetical, unclassified, unknown	hypothetical protein	-1.1112	0.678571	1962.54	2180.83	-1.74417	0.142623	38.3553	62.9004
PA14_04520	PA14_04520	401929	403315	-	Hypothetical, unclassified, unknown	hypothetical protein	3.35122	9.37458e-05	4981.41	1486.23	-1.03437	0.920544	127.601	121.11
PA14_04530	PA14_04530	403506	403869	+	Hypothetical, unclassified, unknown	hypothetical protein	-1.51775	0.0839263	326.077	494.913	1.5822	0.243883	42.3181	19.6667
glpQ	PA14_04550	403905	405057	-	Fatty acid and phospholipid metabolism	glycerophosphoryl diester phosphodiesterase, periplasmic	-1.14008	0.668744	65.7764	75.0362	-1.67114	0.442491	1.45924	9.43265
PA14_04560	PA14_04560	405266	406361	+	Hypothetical, unclassified, unknown	hypothetical protein	1.41916	0.263233	464.072	327.034	-1.20618	0.720181	7.29622	12.4622
PA14_04570	PA14_04570	406357	407398	+	Hypothetical, unclassified, unknown	hypothetical protein	-1.51583	0.192156	105.937	160.277	-3.77374	0.0342164	1.45924	15.9272
folA	PA14_04580	407468	407975	+	Central intermediary metabolism	dihydrofolate reductase	2.3096	0.00680302	193.05	83.5297	-1.61907	0.21368	22.103	39.7175
PA14_04590	PA14_04590	407990	408464	-	Putative enzymes	hypothetical protein	-1.01317	0.959377	692.368	701.597	-1.2336	0.633994	14.5924	17.9945
yicE	PA14_04610	408602	409988	-	Transport of small molecules	transporter	2.05981	0.0103517	213.268	103.48	-1.91	0.0881772	22.0996	49.8087
ilvD	PA14_04630	410217	412056	-	Biosynthesis of cofactors, prosthetic groups and carriers	dihydroxy-acid dehydratase	-1.11988	0.655544	2581.65	2891.26	-2.52453	0.00442829	89.4562	245.407
PA14_04640	PA14_04640	412383	413580	-	Transport of small molecules	hypothetical protein	1.28588	0.289949	1756.55	1365.73	-1.564	0.149879	62.1318	94.2792
pfpI	PA14_04650	413652	414192	-	Translation, post-translational modification, degradation	protease PfpI	1.08994	0.722638	10995	10087.5	1.03331	0.930149	472.88	443.68
PA14_04660	PA14_04660	414408	415233	+	Two-component regulatory systems	hypothetical protein	1.46894	0.199062	519.722	353.481	1.00462	0.991627	16.0483	16.2822
mutM	PA14_04670	415291	416104	+	DNA replication, recombination, modification and repair	formamidopyrimidine-DNA glycosylase	2.17125	0.0172495	1819.45	837.477	-2.64488	0.00504392	26.6882	79.0398
PA14_04680	PA14_04680	416180	416759	+	Fatty acid and phospholipid metabolism	hypothetical protein	1.39978	0.234357	211.028	150.899	-1.57642	0.449082	3.33346	3.42475
PA14_04690	PA14_04690	416841	417186	+	Hypothetical, unclassified, unknown	hypothetical protein	-1.13311	0.583185	2889.42	3274.19	1.396	0.208437	348.783	246.918
PA14_04700	PA14_04700	417455	418442	+	Hypothetical, unclassified, unknown	hypothetical protein	1.01567	0.946867	1795.53	1767.58	-1.21623	0.613739	35.0321	43.6691
PA14_04710	PA14_04710	418554	418986	-	Hypothetical, unclassified, unknown	hypothetical protein	-1.31282	0.414074	82.7667	109.072	-1.20868	0.623634	45.859	57.1851
PA14_04730	PA14_04730	419137	420871	-	Amino acid biosynthesis and metabolism	gamma-glutamyltranspeptidase	1.07775	0.761134	1082.35	1003.87	1.50788	0.239678	60.0365	40.2444
fdx1	PA14_04750	420998	421250	-	Energy metabolism	ferredoxin (4Fe-4S)	1.32097	0.269659	2465.87	1866.65	1.92898	0.0900915	276.586	127.868
coaD	PA14_04760	421370	421850	-	Central intermediary metabolism	phosphopantetheine adenylyltransferase	6.15507	1.42908e-13	1189.62	193.119	2.09979	0.0130823	367.093	176.286
PA14_04780	PA14_04780	421998	423594	-	Energy metabolism	oxidoreductase	1.64643	0.0567282	1583.14	961.499	-1.41922	0.447358	42.1208	52.3335
PA14_04790	PA14_04790	423649	424198	-	Hypothetical, unclassified, unknown	hypothetical protein	1.3328	0.32079	1609.76	1208.16	-2.64738	0.00962127	21.0553	59.9513
PA14_04810	PA14_04810	424252	425683	-	Energy metabolism	aldehyde dehydrogenase	-1.03874	0.900247	3942.04	4094.98	1.50785	0.213954	709.432	466.851
PA14_04820	PA14_04820	425971	426619	+	Transcriptional regulators	TetR family transcriptional regulator	1.58415	0.0842883	1146.43	723.59	-1.27869	0.543504	33.3585	36.1721
PA14_04830	PA14_04830	426603	427014	-	Transport of small molecules	acetyltransferase	-1.00335	0.989627	701.512	703.958	2.04301	0.0367291	123.818	58.7658
PA14_04840	PA14_04840	427076	428075	-	Putative enzymes	hypothetical protein	1.23266	0.374244	899.275	729.4	-1.41373	0.380913	19.392	27.7821
PA14_04850	PA14_04850	428111	428402	-	Hypothetical, unclassified, unknown	hypothetical protein	2.83444	0.00113719	526.583	186.005	-2.95533	0.0790444	5.21451	15.0162
yhhF	PA14_04860	428680	429277	-	DNA replication, recombination, modification and repair	methyltransferase	-1.1471	0.612932	452.78	519.915	-2.00766	0.147529	15.2217	26.6479
PA14_04870	PA14_04870	429276	430764	-	Protein secretion/export apparatus	hypothetical protein	1.13591	0.607057	1073.49	945.38	-1.33345	0.375679	63.802	84.7953
PA14_04890	PA14_04890	430756	432154	-	Putative enzymes	zinc protease	1.65436	0.075924	1508.95	911.875	1.57008	0.106315	247.272	159.133
ftsY	PA14_04900	432274	433630	+	Protein secretion/export apparatus	signal recognition particle receptor FtsY	3.2992	2.30203e-05	5574.81	1689.22	-1.56271	0.105778	170.32	263.83
ftsE	PA14_04910	433626	434298	+	Cell division	cell division ATP-binding protein FtsE	2.50636	0.000126192	2189.37	873.295	-2.17884	0.0477505	32.3177	66.1532
ftsX	PA14_04920	434297	435305	+	Cell division	cell division protein FtsX	2.44848	0.000181971	6700.84	2736.94	1.59194	0.302244	276.447	155.014
rpoH	PA14_04930	435418	436273	+	Transcriptional regulators	RNA polymerase factor sigma-32	4.22721	1.01559e-08	104291	24671.2	2.30193	0.0149987	3098.22	1276.28
PA14_04940	PA14_04940	436337	436943	+	Hypothetical, unclassified, unknown	hypothetical protein	2.4036	0.000332922	2107.92	876.746	-1.99795	0.0999213	20.8546	40.1639
mtgA	PA14_04950	436947	437679	-	Cell wall / LPS / capsule	monofunctional biosynthetic peptidoglycan transglycosylase	3.31562	0.000128694	544.756	164.125	3.12335	0.0038236	68.3701	25.5831
PA14_04960	PA14_04960	437715	438093	+	Membrane proteins	hypothetical protein	5.18754	6.00487e-11	788.21	151.813	4.1804	1.67513e-05	230.367	48.8062
thiS	PA14_04970	438195	438396	+	Biosynthesis of cofactors, prosthetic groups and carriers	sulfur carrier protein ThiS	11.5215	9.92443e-16	446.673	38.4338	3.03241	0.00447964	121.138	44.013
thiG	PA14_04980	438454	439252	+	Biosynthesis of cofactors, prosthetic groups and carriers	thiazole synthase	2.82323	8.32788e-05	561.499	198.74	-4.25643	2.16083e-06	49.2061	224.668
trmB	PA14_05000	439405	440077	+	DNA replication, recombination, modification and repair	tRNA (guanine-N(7)-)-methyltransferase	2.53879	0.00095029	266.36	104.824	-16.2273	1.35494e-05	0	21.8657
PA14_05010	PA14_05010	440239	441586	+	Hypothetical, unclassified, unknown	hypothetical protein	-1.47995	0.12595	190.657	282.273	-1.64556	0.326799	6.87783	10.7096
PA14_05020	PA14_05020	441598	441856	-	Hypothetical, unclassified, unknown	hypothetical protein	-2.49632	0.0121434	272.586	681.126	3.31363	0.0105109	28.144	4.21508
PA14_05030	PA14_05030	441917	442241	-	Hypothetical, unclassified, unknown	hypothetical protein	-1.23357	0.468384	140.655	173.565	2.50492	0.00202695	316.445	127.663
PA14_05040	PA14_05040	442321	443476	-	Energy metabolism	coproporphyrinogen III oxidase	-1.67162	0.0621613	103.382	172.557	-2.32149	0.0624417	9.79631	31.419
PA14_05050	PA14_05050	443596	444190	-	Nucleotide biosynthesis and metabolism	deoxyribonucleotide triphosphate pyrophosphatase	-2.90403	2.26024e-06	4496.67	13058.3	1.3191	0.466543	67.7579	48.5428
PA14_05060	PA14_05060	444186	444606	-	Hypothetical, unclassified, unknown	hypothetical protein	-4.45867	2.97311e-11	3085.15	13755.8	1.77552	0.0737662	183.702	97.8759
metW	PA14_05070	444737	445358	-	Amino acid biosynthesis and metabolism	methionine biosynthesis protein	-5.17503	1.12375e-11	189.599	980.88	-5.45183	0.00329986	3.12597	19.2715
metX	PA14_05080	445365	446505	-	Amino acid biosynthesis and metabolism	homoserine O-acetyltransferase	1.61389	0.0853035	152.9	94.6809	-2.73466	0.0195664	13.5482	38.8869
PA14_05110	PA14_05110	446593	448561	-	Hypothetical, unclassified, unknown	hypothetical protein	-1.37374	0.195279	972.243	1335.39	-1.96048	0.065431	57.9753	119.204
PA14_05120	PA14_05120	448668	448839	-	Hypothetical, unclassified, unknown	hypothetical protein	2.18984	0.0029009	478.69	218.97	-3.03448	0.081807	1.25176	7.68005
PA14_05130	PA14_05130	448961	449555	-	Membrane proteins	hypothetical protein	1.38156	0.200976	1247.37	903.251	-1.83756	0.0897078	45.0393	80.8949
proC	PA14_05150	449565	450387	-	Amino acid biosynthesis and metabolism	pyrroline-5-carboxylate reductase	2.99899	2.77451e-05	4247.4	1416.15	-2.00677	0.0293989	67.3498	135.537
PA14_05160	PA14_05160	450398	451091	-	Putative enzymes	hypothetical protein	3.90255	7.98823e-09	4625.74	1185.14	-1.21486	0.560114	73.8126	92.3838
pilT	PA14_05180	451305	452340	+	Motility & Attachment	twitching motility protein PilT	-1.27234	0.336378	2052.27	2610.95	-1.11113	0.695333	255.623	288.823
pilU	PA14_05190	452517	453666	+	Motility & Attachment	twitching motility protein PilU	-2.91448	3.80924e-06	3122.68	9100.93	1.3161	0.30619	313.343	235.813
czcD	PA14_05200	453673	454573	-	Transport of small molecules	cation efflux system protein	-1.97851	0.00710634	830.653	1643.38	1.1426	0.778949	18.1436	16.5456
PA14_05210	PA14_05210	454727	455132	+	Membrane proteins	hypothetical protein	-1.03953	0.897472	695.198	723.017	1.2028	0.598726	139.703	126.466
PA14_05220	PA14_05220	455374	456748	+	Amino acid biosynthesis and metabolism	cystathionine beta-synthase	-4.00667	3.13195e-09	1352.32	5418.51	-1.90233	0.0415489	82.9865	157.878
PA14_05230	PA14_05230	456744	457929	+	Amino acid biosynthesis and metabolism	cystathionine gamma-lyase	-5.83209	2.99569e-14	1125.61	6564.11	-1.89249	0.106136	63.802	119.003
pyrC	PA14_05250	458156	459428	-	Nucleotide biosynthesis and metabolism	dihydroorotase	-1.75069	0.0311112	963.925	1687.75	-1.57469	0.18926	53.3696	80.2363
pyrB	PA14_05260	459424	460429	-	Nucleotide biosynthesis and metabolism	aspartate carbamoyltransferase	-2.23781	0.00189554	958.251	2144.43	-2.8114	0.00363561	42.7399	126.185
pyrR	PA14_05270	460452	460965	-	Transcriptional regulators	bifunctional pyrimidine regulatory protein PyrR/uracil phosphoribosyltransferase	-1.84953	0.0633722	391.331	723.919	-2.25463	0.067721	22.7289	47.8952
yqgF	PA14_05280	461076	461511	-	Transcription, RNA processing and degradation	Holliday junction resolvase-like protein	1.74933	0.0220728	868.364	496.412	-2.68852	0.0905381	2.91849	6.45434
algH	PA14_05290	461510	462080	-	Transcriptional regulators	hypothetical protein	1.50311	0.0960348	999.98	665.115	1.81682	0.235958	320.907	154.922
PA14_05300	PA14_05300	462128	463088	-	Membrane proteins	TonB domain-containing protein	1.66613	0.0413769	521.813	312.975	-1.17094	0.680057	22.5145	29.6664
gshB	PA14_05310	463168	464122	-	Biosynthesis of cofactors, prosthetic groups and carriers	glutathione synthetase	-1.95603	0.0291153	1368.83	2677.74	-1.56305	0.15132	91.7488	147.685
pilG	PA14_05320	464376	464784	+	Two-component regulatory systems	twitching motility protein PilG	-1.37411	0.177475	5769.19	7927.6	1.08538	0.757101	240.996	220.848
pilH	PA14_05330	464830	465196	+	Two-component regulatory systems	twitching motility protein PilH	1.62104	0.0489362	2434.31	1501.85	1.03987	0.912261	107.164	90.957
pilI	PA14_05340	465246	465783	+	Chemotaxis	twitching motility protein PilI	-1.04088	0.892239	1229.36	1279.44	-1.96008	0.0956987	32.7429	63.559
pilJ	PA14_05360	465867	467916	+	Chemotaxis	twitching motility protein PilJ	-1.91426	0.01039	2680.89	5132.25	-1.37472	0.274586	129.063	179.418
pilK	PA14_05380	467976	468852	+	Chemotaxis	methyltransferase PilK	1.04011	0.885593	1571	1510.32	-1.23139	0.631261	23.1438	22.6963
chpA	PA14_05390	468863	476294	+	Chemotaxis	ChpA	-1.39411	0.181954	16388.2	22846.7	-1.01397	0.965489	278.736	271.096
PA14_05400	PA14_05400	476286	477318	+	Putative enzymes	methylesterase	-1.32774	0.226162	1981.16	2630.55	-1.81208	0.133928	21.2628	41.2981
chpC	PA14_05410	477314	477821	+	Chemotaxis	chemotaxis protein	-1.47092	0.122761	856.66	1260.46	1.18548	0.603848	55.4581	45.5132
chpD	PA14_05420	477828	478623	+	Transcriptional regulators	transcriptional regulator	1.10567	0.6755	664.373	600.839	-1.69168	0.281002	6.25537	10.5779
chpE	PA14_05430	478699	479311	+	Chemotaxis	chemotaxis protein	1.57412	0.164222	103.36	65.5343	1.40372	0.553635	7.9221	3.02959
PA14_05440	PA14_05440	479318	480734	-	Hypothetical, unclassified, unknown	hypothetical protein	1.68473	0.043538	719.156	426.718	-1.04244	0.896098	59.0025	67.0129
PA14_05450	PA14_05450	480768	481491	-	Hypothetical, unclassified, unknown	16S ribosomal RNA methyltransferase RsmE	3.55217	5.83406e-05	576.139	161.894	1.29391	0.478005	110.488	96.1414
bioA	PA14_05460	481583	482987	-	Biosynthesis of cofactors, prosthetic groups and carriers	adenosylmethionine-8-amino-7-oxononanoate aminotransferase	1.19634	0.513254	983.835	821.99	-2.57988	0.000682278	87.9833	231.477
PA14_05480	PA14_05480	483160	484651	+	Amino acid biosynthesis and metabolism	hypothetical protein	3.18172	1.72405e-05	3502.89	1100.5	1.29634	0.373456	150.108	116.346
PA14_05500	PA14_05500	484831	485401	+	Energy metabolism	hypothetical protein	2.31916	0.000349375	2306.5	994.312	1.28898	0.450657	408.17	301.776
yceI	PA14_05510	485412	485988	+	Membrane proteins	hypothetical protein	-1.58265	0.127034	9435.44	14933.6	-1.46812	0.266846	318.343	464.693
mexR	PA14_05520	486056	486500	-	Transcriptional regulators	multidrug resistance operon repressor MexR	4.45775	1.14216e-08	2942.71	660.515	15.9608	2.91324e-16	766.695	44.4997
mexA	PA14_05530	486774	487926	+	Transport of small molecules	RND multidrug efflux membrane fusion protein MexA	4.81479	3.47455e-10	33587.4	6975.7	3.24498	0.00274159	3230.01	916.698
mexB	PA14_05540	487941	491082	+	Transport of small molecules	RND multidrug efflux transporter MexB	2.59978	6.82881e-05	53429.7	20551.8	2.98465	0.000830181	1263.67	407.599
oprM	PA14_05550	491083	492541	+	Membrane proteins	major intrinsic multiple antibiotic resistance efflux outer membrane protein OprM precursor	2.5817	3.80756e-05	52006	20144.2	2.52317	0.00392159	589.477	214.903
rhlE	PA14_05560	492636	494556	-	Transcription, RNA processing and degradation	ATP-dependent RNA helicase	-1.23776	0.383687	6207.33	7682.77	-2.56612	0.00161486	107.171	279.9
PA14_05580	PA14_05580	494806	495877	-	Hypothetical, unclassified, unknown	hypothetical protein	-1.46014	0.131622	3666.08	5353.46	-1.67967	0.247514	70.8805	114.586
metF	PA14_05590	495946	496819	-	Central intermediary metabolism	5,10-methylenetetrahydrofolate reductase	-1.59842	0.0626002	1959.8	3132.37	-2.33336	0.0379307	42.529	95.3953
PA14_05600	PA14_05600	496861	497416	-	Hypothetical, unclassified, unknown	hypothetical protein	-1.88513	0.022441	1362.66	2569.45	-7.27348	3.10115e-06	8.33707	66.3252
sahH	PA14_05620	497456	498866	-	Central intermediary metabolism	S-adenosyl-L-homocysteine hydrolase	-1.05229	0.823653	14601.7	15365.2	-1.53795	0.119943	1694.95	2640.95
PA14_05630	PA14_05630	499154	499589	+	Hypothetical, unclassified, unknown	hypothetical protein	1.38397	0.192266	836.747	604.909	2.52241	0.0144075	95.9019	46.8194
bfrG	PA14_05640	499714	501907	+	Membrane proteins	hypothetical protein	-1.79504	0.015027	418.045	750.671	1.03438	0.953015	5.62949	3.16131
PA14_05650	PA14_05650	501917	503396	+	Membrane proteins	hypothetical protein	-1.1717	0.61359	366.478	429.261	1.57414	0.372175	12.9257	4.47852
PA14_05660	PA14_05660	503480	504101	+	Transcriptional regulators	transcriptional regulator	-2.29246	0.00140467	3602.36	8258.77	-1.41443	0.276384	67.5436	99.0101
codA	PA14_05690	504137	505409	-	Nucleotide biosynthesis and metabolism	cytosine deaminase	-2.92678	0.000340133	55.2414	161.868	-9.01757	4.59606e-06	4.37773	58.2791
codB	PA14_05700	505398	506649	-	Nucleotide biosynthesis and metabolism	cytosine permease	1.93286	0.05908	94.7618	48.7913	-1.71183	0.198138	16.0551	37.255
pydA	PA14_05740	506830	508108	-	Nucleotide biosynthesis and metabolism	dihydropyrimidine dehydrogenase	-1.30337	0.488156	29.0827	37.793	1.6115	0.502995	3.12597	0.790327
gltX	PA14_05750	508104	509472	-	Amino acid biosynthesis and metabolism	oxidoreductase	1.0554	0.878972	53.4134	50.5641	1.65316	0.482191	3.54437	0.922049
dhT	PA14_05770	509566	511006	-	Nucleotide biosynthesis and metabolism	phenylhydantoinase	-1.24191	0.382064	249.148	309.37	-1.0948	0.891611	2.711	1.8441
PA14_05775	PA14_05775	511112	511229	-	Hypothetical, unclassified, unknown	hypothetical protein	-1.0737	0.923185	5.7829	6.23268	1.0429	0.947951	0.833365	0.395164
PA14_05790	PA14_05790	511621	513112	+	Nucleotide biosynthesis and metabolism	transporter	-1.05425	0.868901	58.3877	61.5624	-2.96824	0.134191	0	5.17735
amaB	PA14_05810	513170	514454	+	Nucleotide biosynthesis and metabolism	allantoate amidohydrolase	-1.77267	0.0285694	163.11	288.932	1.35278	0.509593	11.8814	8.47038
PA14_05820	PA14_05820	514654	515878	-	Energy metabolism	hypothetical protein	1.02603	0.953968	8235.73	8026.9	2.21805	0.0754656	216.918	89.5775
gcdH	PA14_05840	515997	517179	-	Fatty acid and phospholipid metabolism	glutaryl-CoA dehydrogenase	1.10268	0.818103	32370.6	29356.4	-1.00841	0.981261	1527.82	1538.39
PA14_05850	PA14_05850	517399	518308	+	Transcriptional regulators	LysR family transcriptional regulator	2.89887	0.00044724	1529.61	527.355	1.12169	0.776708	26.4739	27.5589
PA14_05860	PA14_05860	518459	518864	+	Fatty acid and phospholipid metabolism	hypothetical protein	3.24349	0.000157792	9487.11	2925.17	2.09786	0.0289204	95.0788	46.7389
PA14_05870	PA14_05870	518906	520529	-	Transport of small molecules	phosphate transporter	-1.07719	0.784455	148.088	159.636	-1.30448	0.68799	1.25176	5.17735
nfeD	PA14_05880	520908	522240	+	Membrane proteins	membrane-bound protease	-1.55464	0.145124	8433.49	13110.6	1.86377	0.140123	112.991	48.4221
PA14_05890	PA14_05890	522236	523031	+	Membrane proteins	stomatin-like protein	-2.64088	2.42058e-05	652.54	1723.26	3.88065	0.00209315	28.9774	7.41661
PA14_05910	PA14_05910	523138	523870	+	Transport of small molecules	periplasmic transport system	-1.35175	0.262458	513.511	693.982	2.90031	0.0127737	32.1068	13.1208
PA14_05920	PA14_05920	523866	526068	-	Membrane proteins	hypothetical protein	1.26012	0.312965	1490.38	1182.77	1.70149	0.223088	77.7378	38.715
dbpA	PA14_05950	526329	527706	-	Transcription, RNA processing and degradation	ATP-dependent RNA helicase DbpA	1.25195	0.393814	948.26	756.946	-1.7596	0.127099	28.3481	49.0697
cspB	PA14_05960	528053	528263	+	Transcriptional regulators	cold-shock protein	2.64738	0.000638587	30162.5	11393.4	-3.40302	2.25846e-06	481.789	1701.79
PA14_05970	PA14_05970	528413	528938	+	Hypothetical, unclassified, unknown	hypothetical protein	1.27675	0.338039	410.331	321.192	1.24842	0.555981	48.9987	34.7633
emrA	PA14_05990	529040	530474	-	Transport of small molecules	EmrB/QacA family drug resistance transporter	-1.62838	0.0475344	488.074	794.778	1.13394	0.770268	20.0179	17.5994
clpA	PA14_06000	531094	533647	+	Translation, post-translational modification, degradation	ClpA/B protease ATP binding subunit	-10.6721	1.3827e-20	4206.45	44889	1.54657	0.145022	207.658	135.83
PA14_06010	PA14_06010	533748	534327	+	Hypothetical, unclassified, unknown	hypothetical protein	-1.01236	0.966758	12386.8	12540.1	2.96455	5.66844e-05	1321.78	424.463
PA14_06030	PA14_06030	534443	535331	-	Fatty acid and phospholipid metabolism	acyltransferase	1.16393	0.551447	850.015	730.096	4.79814	1.20099e-05	323.986	72.6659
PA14_06040	PA14_06040	535278	535983	+	Hypothetical, unclassified, unknown	hypothetical protein	2.90868	1.68984e-05	10912.4	3751.33	5.45323	1.15893e-10	1528.43	255.978
creB	PA14_06060	536067	536757	+	Two-component regulatory systems	DNA-binding response regulator CreB	3.51058	3.72023e-07	1436.32	408.814	1.63127	0.205087	32.5286	25.3196
creC	PA14_06070	536756	538181	+	Two-component regulatory systems	sensory histidine kinase CreC	1.81927	0.0372641	1019.73	560.45	-2.85538	0.024467	7.29622	34.0937
creD	PA14_06080	538282	539641	+	Membrane proteins	hypothetical protein	-1.21401	0.486567	470.809	571.358	1.53554	0.534089	2.711	0.790327
PA14_06090	PA14_06090	539690	539993	+	Hypothetical, unclassified, unknown	hypothetical protein	-2.58105	0.0168009	16.7574	43.4759	-1.1154	0.879904	1.45924	4.78218
PA14_06120	PA14_06120	540137	540758	-	Amino acid biosynthesis and metabolism	hypothetical protein	-1.42324	0.21527	678.289	965.689	-1.1775	0.681409	19.1811	24.2256
PA14_06130	PA14_06130	540776	541727	-	Adaptation, Protection	hypothetical protein	1.00907	0.972504	3411.25	3380.31	2.02825	0.020379	292.937	143.773
PA14_06150	PA14_06150	541812	542670	+	Hypothetical, unclassified, unknown	hypothetical protein	-1.61964	0.0542646	1406.1	2277.27	-1.25376	0.504941	392.298	510.041
fiuA	PA14_06160	542842	545236	-	Transport of small molecules	hydroxamate-type ferrisiderophore receptor	-2.0254	0.0181846	581.608	1177.52	3.56692	0.0600716	5.21451	0.395164
fiuR	PA14_06170	545339	546311	-	Two-component regulatory systems	transmembrane sensor	-1.4825	0.296161	1783.29	2643.16	-1.0223	0.975803	1.87763	4.91391
fiuI	PA14_06180	546307	546826	-	Transcriptional regulators	RNA polymerase sigma factor	-2.26966	0.0012076	1159.57	2631.4	7.11419	6.02789e-05	41.4915	2.63442
psfA	PA14_06190	546994	547744	+	Amino acid biosynthesis and metabolism	glutathione S-transferase	-1.02504	0.919806	807.514	827.597	-2.83083	0.0125983	13.7557	45.29
PA14_06200	PA14_06200	547883	548288	+	Biosynthesis of cofactors, prosthetic groups and carriers	hypothetical protein	-1.19559	0.740072	12.9871	15.7346	1.1083	0.880502	0.625878	0.263442
PA14_06210	PA14_06210	548337	548907	+	Transcriptional regulators	transcriptional regulator	1.18668	0.550305	178.89	150.375	-1.25445	0.662475	10.6331	18.4299
PA14_06230	PA14_06230	548940	550668	-	Transport of small molecules	permease	-1.44463	0.231101	182.911	263.972	-1.97456	0.294502	1.87763	3.29303
PA14_06240	PA14_06240	551015	551942	-	Transcriptional regulators	LysR family transcriptional regulator	-2.94232	1.5203e-05	173.465	510.709	-1.11594	0.843788	7.50712	15.532
PA14_06250	PA14_06250	552029	552506	+	Putative enzymes	GNAT family acetyltransferase	1.49896	0.224804	1168.19	779.141	2.16862	0.0630502	85.6633	38.6637
PA14_06260	PA14_06260	552584	553523	-	Transcriptional regulators	LysR family transcriptional regulator	1.40802	0.203126	1247.14	885.331	1.60276	0.225367	39.403	21.4193
catD	PA14_06270	553626	554424	+	Putative enzymes	hydrolase	-2.80195	5.25434e-05	305.197	855.745	1.0778	0.821801	77.9795	66.8923
PA14_06280	PA14_06280	554466	554910	+	Hypothetical, unclassified, unknown	hypothetical protein	-1.48768	0.103991	513.018	763.565	-1.10011	0.825619	27.7256	26.5564
glcB	PA14_06290	554957	557135	-	Central intermediary metabolism	malate synthase G	-1.14336	0.550785	15378.4	17583	1.17524	0.569757	1363.68	1146.61
PA14_06300	PA14_06300	557441	557885	+	Putative enzymes	GNAT family acetyltransferase	-1.89095	0.0211437	701.833	1327.64	-1.28248	0.544307	25.8582	31.8655
PA14_06310	PA14_06310	557916	558432	+	Two-component regulatory systems	ACT domain-containing protein	-1.87475	0.0326084	3734.5	7001.41	1.93701	0.0514058	130.114	71.3999
rarD	PA14_06320	559120	560017	-	Membrane proteins	hypothetical protein	1.25878	0.35599	387.638	307.903	1.02105	0.963601	14.8033	19.0885
PA14_06330	PA14_06330	560219	561194	-	Two-component regulatory systems	serine/threonine protein kinase	1.69776	0.0262804	2052.82	1208.85	1.31641	0.398046	70.6696	52.6664
modR	PA14_06340	561255	562014	-	Transport of small molecules	molybdenum transport regulator	1.22817	0.38237	1509.81	1229.11	1.05897	0.873323	47.3217	38.5833
yfiM	PA14_06350	562081	562402	-	Fatty acid and phospholipid metabolism	hypothetical protein	1.84235	0.0330445	462.363	250.833	2.52098	0.0219759	34.6103	10.9731
comF	PA14_06360	562443	563169	-	Nucleotide biosynthesis and metabolism	phosphoribosyl transferase	2.78385	0.000186064	543.418	195.012	2.94382	0.0140049	22.3105	11.4085
PA14_06390	PA14_06390	563307	563601	-	Hypothetical, unclassified, unknown	hypothetical protein	3.01677	0.00130913	4063.21	1346.95	5.99549	6.8227e-11	1841.08	298.852
PA14_06400	PA14_06400	563654	564581	-	Transcriptional regulators	LysR family transcriptional regulator	1.02553	0.930241	166.37	162.141	2.49743	0.100936	10.6297	1.8441
PA14_06420	PA14_06420	564698	565457	+	Antibiotic resistance and susceptibility	hypothetical protein	-1.05232	0.857784	230.232	242.157	-1.03638	0.961282	1.87763	1.31721
PA14_06430	PA14_06430	565533	565782	+	Putative enzymes	hypothetical protein	1.13199	0.701273	135.231	119.029	1.11912	0.87211	2.29261	1.05377
accC	PA14_06450	565792	567169	+	Fatty acid and phospholipid metabolism	acetyl-CoA carboxylase biotin carboxylase subunit	1.21086	0.520338	410.273	338.64	-1.2203	0.716587	9.17385	16.981
PA14_06460	PA14_06460	567170	568049	+	Putative enzymes	hypothetical protein	-1.28979	0.318004	318.001	410.01	1.74968	0.260014	17.0959	5.40057
PA14_06480	PA14_06480	568038	569016	+	Putative enzymes	hydrolase	-1.25554	0.430629	370.096	464.673	-2.25186	0.113138	6.67376	20.8009
bioB	PA14_06500	569616	570675	+	Biosynthesis of cofactors, prosthetic groups and carriers	biotin synthase	2.70887	4.6162e-05	10663.6	3936.23	1.43504	0.210386	720.077	505.767
bioF	PA14_06510	570780	571986	+	Biosynthesis of cofactors, prosthetic groups and carriers	8-amino-7-oxononanoate synthase	-1.22543	0.369825	2511.68	3077.92	1.67486	0.125629	94.657	54.247
bioH	PA14_06530	571978	572701	+	Biosynthesis of cofactors, prosthetic groups and carriers	biotin biosynthesis protein bioH	-1.86833	0.0287244	1897.26	3544.06	1.32414	0.462266	64.0129	44.024
bioC	PA14_06540	572693	573518	+	Biosynthesis of cofactors, prosthetic groups and carriers	biotin synthesis protein BioC	1.04124	0.885694	1522.69	1462	-2.15222	0.105117	9.79973	18.4812
bioD	PA14_06570	573521	574208	+	Biosynthesis of cofactors, prosthetic groups and carriers	dithiobiotin synthetase	1.27619	0.458148	1640.93	1285.57	1.30272	0.614073	12.2998	8.99726
PA14_06580	PA14_06580	574316	574547	+	Hypothetical, unclassified, unknown	hypothetical protein	2.30162	0.00517766	4079.81	1772.93	2.28866	0.0130042	718.69	305.226
PA14_06600	PA14_06600	574887	576693	+	Fatty acid and phospholipid metabolism	acyl-CoA dehydrogenase	-4.97893	1.73576e-12	6812.74	33920	-1.02696	0.933903	450.128	477.081
PA14_06620	PA14_06620	576905	578702	+	Fatty acid and phospholipid metabolism	acyl-CoA dehydrogenase	-2.52045	0.000880236	412.127	1038.05	-1.01261	0.977192	16.8885	14.0027
PA14_06640	PA14_06640	578976	580755	+	Fatty acid and phospholipid metabolism	acyl-CoA dehydrogenase	-1.90043	0.0083267	629.909	1196.66	-1.53364	0.221856	46.2842	83.7707
nirN	PA14_06650	581087	582569	-	Energy metabolism	c-type cytochrome	70.1767	5.41925e-32	8541.7	121.781	1.64041	0.240099	142.009	84.1769
nirE	PA14_06660	582559	583399	-	Energy metabolism	uroporphyrin-III c-methyltransferase	69.216	2.68546e-34	5635.48	81.36	2.21346	0.0442672	258.167	102.629
nirJ	PA14_06670	583409	584573	-	Energy metabolism	heme d1 biosynthesis protein NirJ	41.0858	3.37556e-20	6327.04	153.982	1.58105	0.233748	239.612	140.33
nirH	PA14_06680	584566	585082	-	Energy metabolism	hypothetical protein	39.4268	1.15293e-17	3304.62	83.7119	-1.57169	0.21079	318.854	508.3
nirG	PA14_06690	585056	585500	-	Transcriptional regulators	transcriptional regulator	49.0768	7.33937e-14	1584.27	32.2629	-1.27327	0.573701	42.9576	49.6478
nirL	PA14_06700	585492	586017	-	Energy metabolism	heme d1 biosynthesis protein NirL	37.7982	2.9317e-12	1676.81	44.2079	-1.64069	0.228699	125.951	205.796
nirD	PA14_06710	586013	586466	-	Energy metabolism	transcriptional regulator	29.2876	6.4568e-14	2988.74	102.013	-1.11685	0.784552	221.404	239.769
nirF	PA14_06720	586474	587653	-	Energy metabolism	heme d1 biosynthesis protein NirF	21.9409	1.40664e-13	5340.83	243.533	1.57223	0.191325	487.082	297.499
nirC	PA14_06730	587649	588009	-	Energy metabolism	c-type cytochrome	62.7951	1.4729e-27	3004.03	47.8446	1.11177	0.770095	167.643	147.604
nirM	PA14_06740	588005	588320	-	Energy metabolism	cytochrome c-551	67.0865	1.70833e-27	5354.27	79.8636	-1.67534	0.151531	640.432	1104.25
nirS	PA14_06750	588370	590077	-	Energy metabolism	nitrite reductase	24.6873	1.56573e-13	25247.9	1022.63	1.23444	0.59315	1822.62	1456.14
nirQ	PA14_06770	590292	591075	+	Energy metabolism	regulatory protein NirQ	11.9752	8.29049e-10	33106.1	2764.61	2.03587	0.108241	1912.17	873.894
nirO	PA14_06790	591109	591637	+	Energy metabolism	cytochrome c oxidase subunit	39.7035	5.34373e-15	5391.96	135.649	2.40724	0.098517	109.308	39.3223
PA14_06800	PA14_06800	591644	591902	+	Hypothetical, unclassified, unknown	hypothetical protein	119.936	2.91956e-06	2241.11	18.6363	5.38527	0.00251116	62.1592	5.40057
norC	PA14_06810	591991	592432	+	Energy metabolism	nitric-oxide reductase subunit C	87.1496	5.26166e-21	61165.7	702.243	3.19919	0.00903678	7236.97	1995.53
norB	PA14_06830	592431	593829	+	Energy metabolism	nitric-oxide reductase subunit B	134.058	5.34932e-26	52907.4	394.897	3.34754	0.00731009	5667.36	1481.66
norD	PA14_06840	593830	595669	+	Energy metabolism	dinitrification protein NorD	328.153	2.66487e-53	57705.5	176.044	2.77455	0.0419421	1523.57	476.536
PA14_06860	PA14_06860	595675	595870	-	Hypothetical, unclassified, unknown	hypothetical protein	16.1814	5.72177e-18	12767.7	789.358	2.18112	0.0369682	297.39	133.762
dnr	PA14_06870	595953	596637	-	Transcriptional regulators	transcriptional regulator Dnr	-8.62116	1.37634e-07	90.0845	778.322	1.15901	0.79431	12.5107	9.91931
rna1	PA14_06875	596839	596963	+	Non-coding RNA gene	rsmYregulatoryRNA	-21.9169	8.66286e-43	11983	262631	1.07139	0.857053	260.347	238.59
PA14_06880	PA14_06880	596989	597868	-	Transcriptional regulators	LysR family transcriptional regulator	1.25293	0.473978	142.549	113.285	2.44589	0.0638767	19.392	11.5402
PA14_06890	PA14_06890	597969	598671	+	Biosynthesis of cofactors, prosthetic groups and carriers	hypothetical protein	4.59667	5.16761e-08	3125.49	680.345	1.16978	0.633508	99.8613	76.6396
PA14_06900	PA14_06900	598667	598904	+	Hypothetical, unclassified, unknown	hypothetical protein	4.07067	6.3004e-06	1288.71	316.673	3.53555	0.00763814	33.5694	4.87369
argD	PA14_06920	598896	600078	+	Transport of small molecules	class III pyridoxal phosphate-dependent aminotransferase	2.83151	0.000295362	2358.34	832.783	2.3103	0.0260717	67.5573	24.1854
PA14_06930	PA14_06930	600077	600794	+	Transport of small molecules	glutamine amidotransferase	1.61458	0.0654309	898.149	556.166	1.95345	0.20184	28.9876	8.95704
PA14_06940	PA14_06940	600868	601375	-	Hypothetical, unclassified, unknown	hypothetical protein	1.19809	0.585675	67.0891	56.0324	-1.00414	0.995389	0.625878	0.395164
PA14_06950	PA14_06950	601417	602908	+	Transcriptional regulators	LuxR family transcriptional regulator	-1.21695	0.412301	899.172	1093.91	-1.22025	0.593284	37.7363	48.583
PA14_06960	PA14_06960	603246	604536	+	Energy metabolism	hypothetical protein	-3.55602	0.000100274	1799.03	6398.37	-1.50607	0.316333	68.8261	109.325
PA14_06970	PA14_06970	604553	605108	+	Transcriptional regulators	Cro/CI family transcriptional regulator	-1.28186	0.284272	1005.28	1288.78	1.08162	0.848975	37.7465	32.3924
PA14_06980	PA14_06980	605218	606244	-	Putative enzymes	hypothetical protein	2.8853	2.00055e-05	5595.39	1938.88	1.18067	0.630144	96.1128	92.8082
PA14_06990	PA14_06990	606247	606856	-	Protein secretion/export apparatus	hypothetical protein	3.20857	8.68837e-05	5300.75	1651.77	5.70836	6.22192e-11	1538.49	259.633
dsbB	PA14_07000	606943	607453	-	Translation, post-translational modification, degradation	DsbB1	3.03711	6.65099e-06	685.041	225.382	1.44479	0.322871	49.4136	34.0132
PA14_07010	PA14_07010	607681	608512	+	Membrane proteins	hypothetical protein	1.46182	0.17678	148.793	101.984	3.11617	0.0400298	9.79973	5.30907
PA14_07020	PA14_07020	608581	608968	+	Membrane proteins	hypothetical protein	1.32792	0.314986	394.28	296.443	1.01405	0.969934	35.8586	32.2606
PA14_07030	PA14_07030	609081	609540	+	Energy metabolism	cytochrome c'	2.72572	3.26073e-05	1134.93	416.24	2.81784	0.000440719	534.995	189.144
yqjC	PA14_07040	609731	610151	-	Protein secretion/export apparatus	hypothetical protein	-3.60387	0.00524242	223.122	804.817	-1.97381	0.0485347	73.1833	149.225
PA14_07050	PA14_07050	610400	611369	+	Biosynthesis of cofactors, prosthetic groups and carriers	hypothetical protein	2.12158	0.00501838	7571.18	3568.59	7.20481	3.88833e-08	637.591	83.8622
PA14_07060	PA14_07060	611372	612116	-	Hypothetical, unclassified, unknown	hypothetical protein	1.25865	0.412745	392.94	312.184	1.7723	0.201827	29.6135	13.2123
PA14_07070	PA14_07070	612320	613625	+	Energy metabolism	hypothetical protein	-1.33517	0.25906	639.815	854.369	-1.2263	0.599992	22.9329	34.0535
metK	PA14_07090	613681	614872	-	Antibiotic resistance and susceptibility	S-adenosylmethionine synthetase	1.07807	0.765668	10704.7	9929.48	-1.35921	0.289507	876.532	1214.27
PA14_07110	PA14_07110	614887	615889	-	Transcriptional regulators	ArsR family transcriptional regulator	3.83142	4.72835e-05	26213.7	6841.39	-1.29795	0.531382	528.535	706.898
tktA	PA14_07130	616134	618132	+	Carbon compound catabolism	transketolase	-1.08795	0.717271	4014.27	4367.06	-3.6316	7.90985e-07	210.992	808.037
PA14_07140	PA14_07140	618131	619196	+	Hypothetical, unclassified, unknown	hypothetical protein	1.06862	0.813431	1642.82	1537.18	-3.11492	0.00659607	27.1032	104.217
hyi	PA14_07150	619176	619974	-	Carbon compound catabolism	hypothetical protein	-1.13631	0.680016	110.184	125.109	-1.20866	0.703742	15.8442	16.1102
epd	PA14_07170	620188	621250	+	Biosynthesis of cofactors, prosthetic groups and carriers	D-erythrose 4-phosphate dehydrogenase	3.44303	2.14679e-06	1614.79	468.694	1.28048	0.499553	198.654	158.991
pgk	PA14_07190	621255	622419	+	Energy metabolism	phosphoglycerate kinase	1.14102	0.586199	4098.15	3591.49	1.87517	0.0364726	1184.01	608.503
PA14_07200	PA14_07200	622491	622692	+	Hypothetical, unclassified, unknown	hypothetical protein	1.09818	0.70561	6438.9	5863.15	1.39236	0.269145	365.209	251.762
PA14_07210	PA14_07210	622851	623193	+	Hypothetical, unclassified, unknown	hypothetical protein	1.11166	0.670567	4274.35	3844.7	1.33502	0.274693	380.461	285.926
fda	PA14_07230	623312	624377	+	Carbon compound catabolism	fructose-1,6-bisphosphate aldolase	1.08842	0.764783	7351.76	6754.69	1.14021	0.609388	977.014	852.237
PA14_07240	PA14_07240	624442	624925	+	Hypothetical, unclassified, unknown	hypothetical protein	1.51517	0.0893435	569.111	375.731	-2.01114	0.169588	5.21451	11.2365
PA14_07250	PA14_07250	624926	625583	-	Putative enzymes	hypothetical protein	-1.38657	0.252136	378.176	524.733	-1.39676	0.457285	16.0551	24.4891
PA14_07260	PA14_07260	625581	626349	+	Hypothetical, unclassified, unknown	hypothetical protein	-1.0775	0.771692	570.294	614.089	-1.71728	0.0764964	67.1389	119.771
yhiN	PA14_07280	626345	627524	-	Membrane proteins	hypothetical protein	1.5371	0.0966235	361.101	234.854	1.17593	0.674158	66.285	56.9217
ygjP	PA14_07290	627636	628125	+	Putative enzymes	hypothetical protein	1.62384	0.0726105	468.696	288.594	1.36049	0.393467	40.6547	31.3788
PA14_07300	PA14_07300	628150	629305	+	Hypothetical, unclassified, unknown	hypothetical protein	1.1025	0.686517	556.205	504.724	-1.66587	0.194153	22.0961	31.4301
PA14_07310	PA14_07310	629306	629981	-	Putative enzymes	hydrolase	2.49223	0.00644728	258.13	103.233	-1.1025	0.765814	51.4988	63.9833
PA14_07330	PA14_07330	630109	630463	-	Hypothetical, unclassified, unknown	hypothetical protein	1.26443	0.356129	713.465	564.608	-1.2556	0.509172	82.1463	110.195
PA14_07340	PA14_07340	630640	631552	-	Transcriptional regulators	transcriptional regulator	1.42701	0.298392	95.347	66.7249	-4.03035	0.0120709	2.29261	14.9649
PA14_07355	PA14_07355	631669	632008	+	Hypothetical, unclassified, unknown	hypothetical protein	-3.42001	0.000259823	517.17	1769.8	-1.06343	0.894894	18.1402	12.777
PA14_07360	PA14_07360	631997	632513	-	Hypothetical, unclassified, unknown	hypothetical protein	1.27463	0.301642	1109.67	870.738	-1.05989	0.887145	21.8921	21.2876
PA14_07370	PA14_07370	632700	632859	+	Hypothetical, unclassified, unknown	hypothetical protein	2.85556	0.00119874	4390.13	1537.61	1.92291	0.0916095	626.859	296.936
PA14_07380	PA14_07380	632868	633327	-	Hypothetical, unclassified, unknown	hypothetical protein	-2.4969	0.000324021	368.732	921.24	-1.57033	0.385667	11.0549	15.9785
PA14_07400	PA14_07400	633342	633813	-	Hypothetical, unclassified, unknown	hypothetical protein	-1.92204	0.0375869	180.5	347.345	-1.46269	0.435515	14.5924	15.1479
PA14_07410	PA14_07410	633826	634174	-	Hypothetical, unclassified, unknown	hypothetical protein	-1.75045	0.0368071	105.394	184.381	-4.73358	0.0182968	0.625878	8.73382
PA14_07420	PA14_07420	634163	634778	-	Hypothetical, unclassified, unknown	hypothetical protein	-1.74732	0.019608	513.469	896.98	1.72451	0.11973	84.643	40.9542
PA14_07430	PA14_07430	634968	637740	-	Hypothetical, unclassified, unknown	hypothetical protein	-6.81858	6.80232e-17	4793.87	32686.8	1.51255	0.156473	295.026	183.077
PA14_07440	PA14_07440	638308	638644	-	Hypothetical, unclassified, unknown	hypothetical protein	1.54408	0.151837	98.2334	63.7321	1.40956	0.626269	2.711	0.922049
PA14_07450	PA14_07450	638736	639858	-	Hypothetical, unclassified, unknown	hypothetical protein	1.79171	0.0180655	677.652	377.927	-1.18477	0.676863	15.0108	17.8628
PA14_07460	PA14_07460	640116	640278	-	Hypothetical, unclassified, unknown	hypothetical protein	1.51819	0.116667	198.691	130.977	-1.80626	0.133684	28.3618	56.5265
rna2	PA14_07470	640409	640483	-	Non-coding RNA gene	tRNA-Met	2.93286	0.0020577	1013.08	345.55	-1.0662	0.929903	759.777	847.467
PA14_07480	PA14_07480	640580	642266	-	Putative enzymes	reverse transcriptase	-3.09714	2.04625e-06	4371.96	13540.6	-1.95767	0.0992621	63.574	141.208
PA14_07500	PA14_07500	643346	647084	-	Hypothetical, unclassified, unknown	hypothetical protein	-4.25393	1.27541e-09	2261.32	9620.26	1.97623	0.0609856	60.4651	28.309
rpoD	PA14_07520	647190	649044	-	Transcription, RNA processing and degradation	RNA polymerase sigma factor RpoD	1.28491	0.350022	21538.5	16762.6	-2.05843	0.00370195	477.02	996.146
dnaG	PA14_07530	649123	651118	-	DNA replication, recombination, modification and repair	DNA primase	1.19901	0.453746	2071.45	1727.85	1.50987	0.25016	135.302	75.6371
PA14_07550	PA14_07550	651200	651650	-	Hypothetical, unclassified, unknown	hypothetical protein	3.57927	0.000140957	357.507	100.243	-8.68761	6.00215e-06	5.83697	84.7329
rpsU	PA14_07560	651719	651935	-	Translation, post-translational modification, degradation	30S ribosomal protein S21	6.15972	2.35213e-12	2350.42	381.596	-1.98524	0.0211855	249.116	501.641
gcp	PA14_07570	652135	653161	+	Translation, post-translational modification, degradation	DNA-binding/iron metalloprotein/AP endonuclease	1.51385	0.0879489	2051.52	1354.95	1.47249	0.212911	115.91	85.0477
PA14_07580	PA14_07580	653239	653809	-	Membrane proteins	glycerol-3-phosphate acyltransferase PlsY	1.94083	0.00887531	877.035	452.019	4.40739	5.90392e-07	330.847	70.2657
folB	PA14_07590	653892	654246	+	Biosynthesis of cofactors, prosthetic groups and carriers	dihydroneopterin aldolase	2.52497	0.0157256	1264.67	500.781	2.80649	0.0306307	417.598	135.464
folk	PA14_07600	654236	654779	+	Biosynthesis of cofactors, prosthetic groups and carriers	2-amino-4-hydroxy-6- hydroxymethyldihydropteridine pyrophosphokinase	2.93161	0.00339333	1221.57	416.672	-1.65809	0.247546	21.6743	41.6018
cca	PA14_07620	654751	655984	-	Transcription, RNA processing and degradation	multifunctional tRNA nucleotidyl transferase/2'3'-cyclic phosphodiesterase/2'nucleotidase/phosphatase	-1.13299	0.637593	1075.27	1218.32	-1.19906	0.613535	73.5812	98.3404
PA14_07630	PA14_07630	656027	656534	-	Hypothetical, unclassified, unknown	hypothetical protein	-1.6168	0.056676	282.44	456.912	2.04049	0.217022	9.79973	2.37098
ycgB	PA14_07650	656628	658182	-	Hypothetical, unclassified, unknown	SpoVR family protein	-2.87545	9.14564e-06	23182.4	66659.8	1.59477	0.124097	297.315	182.185
PA14_07660	PA14_07660	658178	659450	-	Hypothetical, unclassified, unknown	hypothetical protein	-2.71063	3.54035e-05	25201.3	68312.1	1.64518	0.108479	342.348	207.848
prkA	PA14_07680	659550	661473	-	Two-component regulatory systems	hypothetical protein	-3.42079	1.95005e-07	103046	352499	2.53726	0.000904515	3928.38	1504.98
glpE	PA14_07690	661751	662084	-	Transport of small molecules	thiosulfate sulfurtransferase	1.09228	0.803165	353.628	324.161	-3.67125	0.00408988	8.133	30.508
apaH	PA14_07700	662127	662979	-	Nucleotide biosynthesis and metabolism	diadenosine tetraphosphatase	-1.20741	0.428631	2144.81	2589.74	-2.3945	0.0152372	32.7395	80.9352
apaG	PA14_07710	662978	663359	-	Hypothetical, unclassified, unknown	ApaG protein	-1.52806	0.0969229	1563.27	2389.25	-1.12901	0.791532	21.6846	16.992
ksgA	PA14_07730	663395	664202	-	Transcription, RNA processing and degradation	dimethyladenosine transferase	2.02818	0.00425537	790.466	389.66	2.46641	0.00315022	259.126	95.2013
pdxA	PA14_07740	664317	665304	-	Biosynthesis of cofactors, prosthetic groups and carriers	4-hydroxythreonine-4-phosphate dehydrogenase	2.31696	0.000384577	1565.49	675.817	-4.6991	0.00225872	7.08873	35.5134
surA	PA14_07760	665300	666593	-	Adaptation, Protection	peptidyl-prolyl cis-trans isomerase SurA	1.95946	0.011371	6260.97	3195.52	-1.71769	0.163383	86.109	142.145
ostA	PA14_07770	666573	669348	-	Adaptation, Protection	organic solvent tolerance protein OstA	2.80321	6.62932e-06	17349.1	6188.99	-1.13324	0.690021	777.423	875.073
PA14_07780	PA14_07780	669474	670491	+	Putative enzymes	hypothetical protein	-1.42116	0.127047	2640.1	3751.9	-1.22064	0.54406	70.8736	84.927
PA14_07790	PA14_07790	670487	671162	+	Cell wall / LPS / capsule	nucleotidyl transferase	-1.04198	0.875272	2529.29	2635.14	-1.26596	0.586441	19.5995	22.8682
djlA	PA14_07800	671163	671922	+	Translation, post-translational modification, degradation	hypothetical protein	-1.39922	0.138496	2224.13	3111.98	-1.16186	0.756338	24.6031	21.0754
PA14_07810	PA14_07810	671922	672984	-	Hypothetical, unclassified, unknown	hypothetical protein	1.38157	0.197836	1399.08	1012.24	1.15534	0.704413	45.2502	43.4459
PA14_07820	PA14_07820	673135	675529	+	Two-component regulatory systems	histidine kinase	1.16281	0.510977	1601.7	1377.38	1.34572	0.3403	107.984	81.4108
uhpA	PA14_07840	675574	676207	+	Two-component regulatory systems	two-component response regulator	-1.49966	0.085698	1039.24	1558.27	1.19506	0.680231	21.0553	14.0027
PA14_07850	PA14_07850	676335	677370	+	Transport of small molecules	ABC transporter substrate-binding protein	-1.25052	0.370144	591.007	738.716	-4.02238	0.000456214	16.0483	73.2038
PA14_07860	PA14_07860	677603	678713	+	Transport of small molecules	ABC transporter ATP-binding protein	-2.0506	0.00285618	283.161	580.642	-8.11869	8.4837e-06	7.29622	69.406
PA14_07870	PA14_07870	678768	679815	+	Transport of small molecules	ABC transporter substrate-binding protein	-3.12341	6.84823e-06	824.987	2576.55	-10.2405	6.81007e-07	15.6333	197.6
PA14_07890	PA14_07890	679929	681177	+	Transport of small molecules	ABC transporter permease	-2.71398	8.31521e-05	233.898	635.307	-2.42824	0.0980439	6.25195	17.2042
PA14_07900	PA14_07900	681282	682113	+	Transport of small molecules	ABC transporter permease	-2.05016	0.00975952	247.308	507.564	1.00462	0.99252	11.8849	10.7096
rpe	PA14_07910	682236	682911	+	Central intermediary metabolism	ribulose-phosphate 3-epimerase	2.64643	0.0121274	346.646	130.821	1.19652	0.533298	276.889	239.216
gph	PA14_07930	682910	683729	+	Carbon compound catabolism	phosphoglycolate phosphatase	1.33838	0.285035	735.848	549.719	4.25332	3.58681e-05	390.561	74.887
trpE	PA14_07940	683801	685280	+	Amino acid biosynthesis and metabolism	anthranilate synthase component I	1.90724	0.00823445	3411.34	1788.45	2.04655	0.0141724	329.024	156.155
prtN	PA14_07950	685466	685781	-	Transcriptional regulators	transcriptional regulator PrtN	-1.12753	0.683117	2359.47	2660.33	1.50424	0.343606	50.434	32.5643
prtR	PA14_07960	685880	686651	-	Transcriptional regulators	transcriptional regulator PrtR	1.29351	0.302198	1396.2	1078.97	-1.08287	0.80801	170.085	185.821
PA14_07970	PA14_07970	687108	687309	+	Transcription, RNA processing and degradation	hypothetical protein	-1.06664	0.806224	185.818	198.314	1.05986	0.903536	15.004	14.9649
PA14_07980	PA14_07980	687356	687716	+	Hypothetical, unclassified, unknown	hypothetical protein	-1.35095	0.301335	387.925	524.616	-1.33009	0.529411	23.3479	42.8677
hol	PA14_07990	688079	688529	+	Related to phage, transposon, or plasmid	hypothetical protein	-1.77039	0.0303331	283.356	501.878	-1.86353	0.229088	9.59566	22.5133
PA14_08000	PA14_08000	688550	689066	+	Hypothetical, unclassified, unknown	hypothetical protein	-1.05127	0.832107	1693.85	1780.58	-1.57024	0.280811	32.5217	61.916
gpV	PA14_08010	689062	689620	+	Related to phage, transposon, or plasmid	hypothetical protein	-1.75054	0.0731137	426.734	747.519	-2.38659	0.0480525	17.5143	57.3058
gpW	PA14_08020	689772	690099	+	Related to phage, transposon, or plasmid	bacteriophage protein	-2.45133	0.0200798	206.653	507.32	-2.5626	0.0182811	19.392	63.7601
PA14_08030	PA14_08030	690095	690983	+	Related to phage, transposon, or plasmid	phage baseplate assembly protein	-2.76264	0.00350656	432.179	1194.87	-1.66901	0.144151	62.9584	120.367
gpI	PA14_08040	690975	691509	+	Related to phage, transposon, or plasmid	phage tail protein	-2.6094	0.0068141	330.513	863.318	-1.92207	0.109527	21.6846	54.6311
PA14_08050	PA14_08050	691510	693586	+	Related to phage, transposon, or plasmid	tail fiber protein	-2.4991	0.00263511	1948.15	4869.54	-3.0085	0.000240965	194.933	629.68
PA14_08060	PA14_08060	693582	694041	+	Related to phage, transposon, or plasmid	tail fiber assembly protein	-2.08181	0.0237534	432.815	901.816	-2.49387	0.00206414	66.9246	177.655
gpFI	PA14_08070	694083	695244	+	Related to phage, transposon, or plasmid	phage tail sheath protein	-3.68267	0.000127966	1772.44	6528.5	-2.99608	0.00374276	459.322	1510.26
gpFII	PA14_08090	695256	695760	+	Related to phage, transposon, or plasmid	phage tail tube protein	-4.31276	0.000129333	838.324	3616.84	-2.331	0.00495567	100.069	251.81
PA14_08100	PA14_08100	695774	696119	+	Hypothetical, unclassified, unknown	hypothetical protein	-3.39855	0.000180233	623.128	2118.87	-2.02723	0.0493456	52.3253	121.948
PA14_08110	PA14_08110	696087	696198	+	Hypothetical, unclassified, unknown	hypothetical protein	-2.76205	0.00222221	265.225	733.469	1.41102	0.553288	5.83697	2.10754
PA14_08120	PA14_08120	696288	698526	+	Related to phage, transposon, or plasmid	tail length determinator protein	-2.65232	0.00606251	1977.69	5246.43	-2.00598	0.0436517	81.5238	183.864
gpU	PA14_08130	698535	699408	+	Related to phage, transposon, or plasmid	hypothetical protein	-1.11325	0.650891	1362.58	1517.17	-2.04038	0.0476662	36.0729	84.7842
XR2	PA14_08140	699382	699589	+	Related to phage, transposon, or plasmid	hypothetical protein	-1.90848	0.0773058	182.29	348.51	-1.1154	0.822788	12.3032	12.1586
gpD	PA14_08150	699646	700636	+	Related to phage, transposon, or plasmid	phage late control gene D protein	-2.83724	0.0135316	480.215	1363.37	-1.25106	0.55568	26.8957	31.602
lys	PA14_08160	700668	701298	+	Putative enzymes	lytic enzyme	-2.26101	0.00150064	364.235	824.022	-2.55977	0.037731	21.2696	72.5744
PA14_08180	PA14_08180	701294	701657	+	Hypothetical, unclassified, unknown	hypothetical protein	-1.41619	0.167814	272.859	386.7	-2.67798	0.0801236	8.96637	39.5747
PA14_08190	PA14_08190	701653	701911	+	Hypothetical, unclassified, unknown	hypothetical protein	-1.20825	0.574988	176.622	213.681	-1.48021	0.510508	3.54437	10.7499
PA14_08200	PA14_08200	701925	702213	+	Hypothetical, unclassified, unknown	hypothetical protein	-2.69134	0.00241403	289.55	780.152	1.23769	0.717522	7.29963	3.42475
PA14_08210	PA14_08210	702226	702721	+	Related to phage, transposon, or plasmid	hypothetical protein	-2.66642	0.00292507	1225.45	3268.45	-3.35319	0.000858226	82.1497	314.139
PA14_08220	PA14_08220	702732	703080	+	Hypothetical, unclassified, unknown	hypothetical protein	-2.44207	0.00345431	1043.5	2549.06	-2.05403	0.0470126	28.7733	72.0988
PA14_08230	PA14_08230	703109	703364	+	Hypothetical, unclassified, unknown	hypothetical protein	-1.75828	0.0500153	780.547	1372.89	-1.24346	0.621786	12.0923	16.2822
PA14_08240	PA14_08240	703410	705246	+	Related to phage, transposon, or plasmid	hypothetical protein	-2.87278	0.00436531	1301.16	3738.86	-2.16463	0.0169634	68.7988	166.974
PA14_08250	PA14_08250	705238	705580	+	Related to phage, transposon, or plasmid	hypothetical protein	-2.37967	0.00904961	261.26	622.471	-2.26402	0.0607269	18.5484	49.2818
PA14_08260	PA14_08260	705587	706283	+	Related to phage, transposon, or plasmid	minor tail protein L	-2.38052	0.0114832	497.462	1185.03	-3.10752	0.0273381	11.8883	54.6713
PA14_08270	PA14_08270	706285	707056	+	Hypothetical, unclassified, unknown	hypothetical protein	-2.47395	0.0111143	475.659	1177.58	-1.72159	0.239174	12.3032	30.2335
PA14_08280	PA14_08280	707110	707713	+	Related to phage, transposon, or plasmid	bacteriophage protein	-2.6856	0.0104467	448.659	1205.78	-1.95376	0.0584014	31.4843	71.2682
JF1	PA14_08300	707771	711431	+	Related to phage, transposon, or plasmid	phage-related protein, tail component	-2.14582	0.0134721	2221.53	4767.7	-2.133	0.0194347	133.846	309.855
PA14_08310	PA14_08310	712460	713513	+	Hypothetical, unclassified, unknown	hypothetical protein	-1.5136	0.147999	833.505	1262.21	-3.23247	0.000357977	70.6798	256.976
PA14_08320	PA14_08320	713512	713815	+	Hypothetical, unclassified, unknown	hypothetical protein	-1.53272	0.301745	276.693	424.681	-1.50839	0.284323	33.9912	48.5026
PA14_08330	PA14_08330	713811	714042	+	Hypothetical, unclassified, unknown	hypothetical protein	1.38234	0.180614	963.32	697.114	-1.04393	0.900734	34.1919	38.6637
trpG	PA14_08340	714460	715066	+	Amino acid biosynthesis and metabolism	anthranilate synthase component II	-1.05789	0.845163	722.144	763.791	8.43225	1.96183e-13	537.873	65.0371
trpD	PA14_08350	715067	716117	+	Amino acid biosynthesis and metabolism	anthranilate phosphoribosyltransferase	-2.43517	0.000136079	2153.06	5242.65	-1.19098	0.623195	52.9546	60.7014
trpC	PA14_08360	716113	716950	+	Amino acid biosynthesis and metabolism	indole-3-glycerol-phosphate synthase	-1.55622	0.0528047	1404.65	2186	-1.35349	0.375383	45.2434	62.1905
vfr	PA14_08370	717011	717656	-	Transcriptional regulators	cAMP-regulatory protein	1.44985	0.255718	4613.45	3182.1	-1.51377	0.185751	168.245	248.137
PA14_08380	PA14_08380	717927	718350	+	Translation, post-translational modification, degradation	hypothetical protein	1.50191	0.133904	654.198	435.517	1.19396	0.615688	220.097	186.732
speD	PA14_08390	718669	719464	+	Central intermediary metabolism	S-adenosylmethionine decarboxylase	-1.07458	0.776765	573.935	616.636	-2.16368	0.0855425	21.2628	52.8383
PA14_08400	PA14_08400	719518	720166	-	Biosynthesis of cofactors, prosthetic groups and carriers	hypothetical protein	-1.69136	0.117991	4854.54	8211.1	-1.67415	0.130419	330.031	555.822
PA14_08420	PA14_08420	720265	720604	-	Nucleotide biosynthesis and metabolism	HIT family protein	-2.41618	0.00436043	2007.19	4850.34	-1.15446	0.684005	87.7655	113.872
PA14_08430	PA14_08430	720682	722164	+	Translation, post-translational modification, degradation	ATPase	-1.42593	0.116332	2712.32	3867.53	-1.23204	0.512835	77.5508	94.1877
PA14_08440	PA14_08440	722203	723004	-	Carbon compound catabolism	short chain alcohol dehydrogenase	3.92576	1.33944e-06	2196.02	559.377	2.91068	0.000539703	219.108	63.559
PA14_08450	PA14_08450	723064	724147	-	Membrane proteins	hypothetical protein	1.77362	0.0147478	1188.2	669.793	-1.96263	0.034565	52.958	103.145
PA14_08460	PA14_08460	724268	725237	-	Putative enzymes	hypothetical protein	-1.38886	0.181465	1150.07	1597.16	-2.03363	0.0251577	67.1423	147.37
PA14_08470	PA14_08470	725253	725676	-	Membrane proteins	hypothetical protein	1.52746	0.147238	334.707	219.087	-1.12769	0.722545	131.948	155.222
argC	PA14_08480	725966	727001	+	Amino acid biosynthesis and metabolism	N-acetyl-gamma-glutamyl-phosphate reductase	1.26039	0.368498	1591.71	1262.43	1.7498	0.0342614	484.904	275.875
PA14_08490	PA14_08490	727000	727720	+	Hypothetical, unclassified, unknown	hypothetical protein	-1.47266	0.0956522	823.125	1212.34	-2.38453	0.0165826	32.3143	93.8619
PA14_08500	PA14_08500	727720	728143	+	Membrane proteins	hypothetical protein	-1.08658	0.726673	1110.76	1206.62	-1.24641	0.479471	56.0806	70.3975
yadR	PA14_08510	728220	728571	+	Energy metabolism	iron-sulfur cluster insertion protein ErpA	2.22607	0.00220761	17818.7	8004.98	2.59115	0.00179982	1168.12	434.876
anmK	PA14_08520	728624	729716	-	Translation, post-translational modification, degradation	anhydro-N-acetylmuramic acid kinase	1.83079	0.00762896	3791.25	2070.79	-2.3013	0.0321735	22.9363	50.8736
PA14_08540	PA14_08540	729718	731062	-	Cell wall / LPS / capsule	hypothetical protein	2.48209	7.46282e-05	13197.8	5317.09	-1.99386	0.00789139	165.959	339.302
tyrZ	PA14_08560	731346	732546	+	Translation, post-translational modification, degradation	tyrosyl-tRNA synthetase	-1.71658	0.0194337	3390.31	5819.54	-1.85834	0.0629036	158.826	304.893
rna3	PA14_08570	733094	734620	+	Non-coding RNA gene	16S ribosomal RNA	-20.2459	3.21516e-14	14.4573	293.19	-5.01303	0.00384456	128.196	890.862
rna4	PA14_08580	734685	734759	+	Non-coding RNA gene	tRNA-Ile	-198.767	4.08913e-07	0.363471	64.4965	1.19249	0.811038	143.826	107.923
rna5	PA14_08590	734790	734863	+	Non-coding RNA gene	tRNA-Ala	-421.567	1.25044e-34	2.02891	820.427	6.53884	0.00410695	13.9734	0.526885
rna6	PA14_08600	735092	737983	+	Non-coding RNA gene	23S ribosomal RNA	-20.169	2.36908e-13	58.9301	1190.55	-5.13288	0.00358207	105.47	766.748
rna7	PA14_08610	738119	738251	+	Non-coding RNA gene	5S ribosomal RNA	-1898.49	1.67472e-13	0.287513	610.692	-3.08879	0.0723787	19.5892	90.2431
birA	PA14_08620	738404	739343	+	Biosynthesis of cofactors, prosthetic groups and carriers	biotin--protein ligase	1.29213	0.299676	611.354	473.346	-1.27787	0.460792	86.0885	104.027
PA14_08630	PA14_08630	739339	740086	+	Transcriptional regulators	pantothenate kinase	1.05837	0.819206	733.757	693.074	-2.00027	0.0386904	46.9033	94.8463
PA14_08640	PA14_08640	740094	740799	+	Hypothetical, unclassified, unknown	hypothetical protein	-1.30932	0.352364	426.582	559.016	-1.24429	0.556646	42.529	55.8679
rna8	PA14_08650	740946	741028	+	Non-coding RNA gene	tRNA-Tyr	-1.02601	0.941146	8235.23	8449.45	1.17986	0.821689	92819	68827.4
rna9	PA14_08660	741057	741128	+	Non-coding RNA gene	tRNA-Gly	-61.6143	1.15888e-31	6588.9	405953	-1.48743	0.500246	42699.5	69441.5
rna10	PA14_08670	741150	741223	+	Non-coding RNA gene	tRNA-Thr	-131.862	2.14832e-46	2587.13	341107	-2.37479	0.150704	122064	353724
tufB	PA14_08680	741310	742504	+	Translation, post-translational modification, degradation	elongation factor Tu	6.22231	2.61856e-14	7723.32	1241.18	1.95705	0.0348184	2134.5	1063.07
rna11	PA14_08690	742559	742632	+	Non-coding RNA gene	tRNA-Trp	-5.31309	1.09867e-11	1204.4	6399.29	-1.148	0.847034	14018.6	17326.8
secE	PA14_08695	742680	743049	+	Protein secretion/export apparatus	preprotein translocase subunit SecE	4.32339	1.37476e-09	8189.89	1894.42	-1.83893	0.108647	183.429	342.438
nusG	PA14_08710	743058	743592	+	Transcription, RNA processing and degradation	transcription antitermination protein NusG	3.84804	4.46727e-08	11305.1	2938	1.26541	0.444985	733.298	566.769
rplK	PA14_08720	743708	744140	+	Translation, post-translational modification, degradation	50S ribosomal protein L11	2.09706	0.00939156	7343.94	3502.27	-3.82166	7.36531e-06	774.879	3142.69
rplA	PA14_08730	744139	744835	+	Translation, post-translational modification, degradation	50S ribosomal protein L1	1.3649	0.241912	9341.38	6844.4	-4.64149	2.23916e-08	488.905	2393.48
rplJ	PA14_08740	745033	745534	+	Translation, post-translational modification, degradation	50S ribosomal protein L10	1.32902	0.326057	4152.45	3124.94	-5.147	4.64888e-07	166.354	924.458
rplL	PA14_08750	745612	745981	+	Translation, post-translational modification, degradation	50S ribosomal protein L7/L12	-1.13287	0.60859	8202.86	9293.23	-6.11077	5.75418e-08	249.537	1677.01
rpoB	PA14_08760	746202	750276	+	Translation, post-translational modification, degradation	DNA-directed RNA polymerase subunit beta	-1.19116	0.474309	34861.5	41526.1	-1.21692	0.572743	1907.93	2338.85
rpoC	PA14_08780	750341	754541	+	Transcription, RNA processing and degradation	DNA-directed RNA polymerase subunit beta'	-1.16116	0.607409	57837.6	67159	1.25246	0.564605	1671	1297.92
rpsL	PA14_08790	754692	755064	+	Translation, post-translational modification, degradation	30S ribosomal protein S12	3.91498	3.51472e-09	14508	3705.83	-2.15302	0.0121975	355.436	785.927
rpsG	PA14_08810	755163	755634	+	Translation, post-translational modification, degradation	30S ribosomal protein S7	2.43194	0.00399274	8227.14	3383.21	-2.4466	0.00149699	697.716	1773.89
fusA1	PA14_08820	755664	757785	+	Transcription, RNA processing and degradation	elongation factor G	-1.08654	0.766563	14081.3	15300.3	-2.1083	0.0216373	914.218	1992.92
tufA	PA14_08830	757815	759009	+	Translation, post-translational modification, degradation	elongation factor Tu	1.11216	0.709053	13939.5	12534.2	-2.27039	0.0410453	274.967	657.047
rpsJ	PA14_08840	759164	759476	+	Translation, post-translational modification, degradation	30S ribosomal protein S10	2.22307	0.000722168	7079.22	3184.69	1.32683	0.42524	2095.09	1547.9
rplC	PA14_08850	759558	760194	+	Translation, post-translational modification, degradation	50S ribosomal protein L3	1.70164	0.0287214	6189.81	3637.69	-1.62578	0.0780675	3140.84	5205.98
rplD	PA14_08860	760207	760810	+	Translation, post-translational modification, degradation	50S ribosomal protein L4	1.3521	0.277253	3668.23	2713.18	-4.04724	1.11698e-05	524.266	2277.66
rplW	PA14_08870	760806	761106	+	Translation, post-translational modification, degradation	50S ribosomal protein L23	1.35283	0.247794	1751.05	1294.68	-2.95029	0.00311685	200.923	631.679
rplB	PA14_08880	761117	761939	+	Translation, post-translational modification, degradation	50S ribosomal protein L2	1.31032	0.300241	3585.09	2736.49	-4.25325	1.26321e-05	271.62	1244.51
rpsS	PA14_08890	761955	762231	+	Translation, post-translational modification, degradation	30S ribosomal protein S19	1.24176	0.384153	2119.21	1706.94	-5.30948	1.21419e-05	94.6297	559.115
rplV	PA14_08900	762243	762576	+	Translation, post-translational modification, degradation	50S ribosomal protein L22	1.28988	0.328858	3132.38	2428.88	-7.73698	5.26539e-09	188.644	1653.02
rpsC	PA14_08910	762588	763275	+	Translation, post-translational modification, degradation	30S ribosomal protein S3	1.16665	0.541233	5205.24	4462.2	-5.45101	1.14095e-05	136.546	840.479
rplP	PA14_08920	763286	763700	+	Translation, post-translational modification, degradation	50S ribosomal protein L16	1.11968	0.669055	3636.04	3247.88	-3.55642	0.00151653	136.111	527.868
rpmC	PA14_08930	763699	763891	+	Translation, post-translational modification, degradation	50S ribosomal protein L29	1.28187	0.363913	1983.17	1547.54	-4.62142	0.000241141	61.2814	314.403
rpsQ	PA14_08940	763893	764160	+	Translation, post-translational modification, degradation	30S ribosomal protein S17	1.06512	0.825963	2394.23	2248.32	-4.26514	0.000674763	106.31	511.041
rplN	PA14_08950	764183	764552	+	Translation, post-translational modification, degradation	50S ribosomal protein L14	1.20222	0.474557	6882.08	5724.95	-3.31451	0.00296705	128.41	460.226
rplX	PA14_08960	764564	764879	+	Translation, post-translational modification, degradation	50S ribosomal protein L24	1.02643	0.922782	4675.84	4555.95	-3.82294	0.000352832	171.582	709.398
rplE	PA14_08970	764898	765438	+	Translation, post-translational modification, degradation	50S ribosomal protein L5	-1.43113	0.214073	7523.93	10768.3	-6.76787	2.07303e-06	305.601	2421.05
rpsN	PA14_08980	765451	765757	+	Translation, post-translational modification, degradation	30S ribosomal protein S14	1.62902	0.0357555	9845.63	6044.17	-10.3046	4.5176e-09	231.373	2862.63
rpsH	PA14_08990	765946	766339	+	Translation, post-translational modification, degradation	30S ribosomal protein S8	2.9618	9.73104e-05	8089.57	2731.45	-3.30725	8.31016e-05	542.839	1895.87
rplF	PA14_09000	766350	766884	+	Translation, post-translational modification, degradation	50S ribosomal protein L6	1.95142	0.00556806	4770.79	2444.77	-3.61213	4.4914e-06	339.174	1279.61
rplR	PA14_09010	766894	767245	+	Translation, post-translational modification, degradation	50S ribosomal protein L18	1.91662	0.0122007	4147.93	2164.35	-4.0833	9.11404e-07	215.342	922.386
rpsE	PA14_09020	767248	767749	+	Translation, post-translational modification, degradation	30S ribosomal protein S5	1.65366	0.0629203	4644.58	2809.01	-4.48864	3.35145e-07	226.418	1073.85
rpmD	PA14_09030	767751	767928	+	Translation, post-translational modification, degradation	50S ribosomal protein L30	1.16703	0.604936	1658.44	1421.61	-8.76532	2.91086e-10	62.3257	612.023
rplO	PA14_09040	767931	768366	+	Translation, post-translational modification, degradation	50S ribosomal protein L15	1.22022	0.470098	3378.65	2769.4	-3.24775	2.43867e-05	349.154	1182.34
secY	PA14_09050	768366	769695	+	Protein secretion/export apparatus	preprotein translocase subunit SecY	1.55235	0.103648	15452	9954.34	-3.46054	0.000165199	248.462	912.581
rpmJ	PA14_09070	769723	769840	+	Translation, post-translational modification, degradation	50S ribosomal protein L36	1.93155	0.0162598	11964.1	6194.4	-6.24342	4.98252e-06	143.853	1041.77
rpsM	PA14_09080	769970	770327	+	Translation, post-translational modification, degradation	30S ribosomal protein S13	2.99022	3.58264e-05	10230.9	3421.92	-3.68354	0.00054715	255.361	1028.18
rpsK	PA14_09090	770345	770735	+	Translation, post-translational modification, degradation	30S ribosomal protein S11	1.47752	0.243765	4824.29	3265.43	-5.13709	0.000118211	138.842	830.501
rpsD	PA14_09100	770751	771372	+	Translation, post-translational modification, degradation	30S ribosomal protein S4	1.02874	0.92672	6266.51	6091.89	-2.46451	0.0188165	224.741	581.782
rpoA	PA14_09115	771394	772396	+	Transcription, RNA processing and degradation	DNA-directed RNA polymerase subunit alpha	1.09444	0.766892	12227.9	11173.3	-1.74998	0.123766	480.18	859.213
rplQ	PA14_09130	772439	772829	+	Translation, post-translational modification, degradation	50S ribosomal protein L17	1.25305	0.512811	5647.87	4507.66	-5.07556	2.88219e-07	281.855	1534.36
katA	PA14_09150	773109	774558	+	Adaptation, Protection	catalase	8.45484	7.70169e-10	105162	12438	4.75082	3.38881e-06	3880.59	753.527
bfrA	PA14_09160	774688	775153	+	Transport of small molecules	bacterioferritin	3.97092	0.00113593	4987.15	1255.86	1.06953	0.819885	187.025	173.056
uvrA	PA14_09180	775224	778062	-	DNA replication, recombination, modification and repair	excinuclease ABC subunit A	1.39934	0.160112	1642.54	1173.59	-1.16033	0.633115	269.94	309.434
yajR	PA14_09195	778275	779664	+	Transport of small molecules	major facilitator transporter	3.93004	2.14808e-07	3453.26	878.555	-1.50196	0.34113	162	261.707
ssb	PA14_09200	779680	780178	+	DNA replication, recombination, modification and repair	single-stranded DNA-binding protein	3.14608	5.1897e-05	2840.49	902.842	1.17831	0.522882	396.108	340.385
pchA	PA14_09210	780266	781697	-	Central intermediary metabolism	salicylate biosynthesis isochorismate synthase	-3.35246	1.48243e-07	25321.9	84890.4	17.2752	7.95198e-08	272.739	6.32262
pchB	PA14_09220	781693	781999	-	Central intermediary metabolism	isochorismate-pyruvate lyase	-3.08701	9.88291e-07	7083.71	21867.3	13.2597	3.79971e-08	135.346	4.61024
pchC	PA14_09230	781998	782754	-	Transport of small molecules	pyochelin biosynthetic protein PchC	-2.34851	0.000142403	5897.51	13850.3	6.33515	0.000496685	44.8387	3.29303
pchD	PA14_09240	782750	784394	-	Central intermediary metabolism	pyochelin biosynthesis protein PchD	-6.01419	1.75782e-11	7759.34	46666.5	2.34021	0.149439	280.533	108.014
pchR	PA14_09260	784623	785514	+	Transcriptional regulators	transcriptional regulator PchR	-1.89243	0.0328847	2852.76	5398.1	4.48349	0.000615563	70.6901	22.1583
pchE	PA14_09270	785707	790024	+	Transport of small molecules	dihydroaeruginoic acid synthetase	-1.8993	0.04179	75173.8	142777	6.4682	2.10102e-05	795.483	110.751
pchF	PA14_09280	790020	795450	+	Transport of small molecules	pyochelin synthetase	-2.56	0.00125596	81369.6	208306	11.042	6.18475e-07	1804.51	121.26
pchG	PA14_09290	795446	796496	+	Central intermediary metabolism	pyochelin biosynthetic protein PchG	-2.2476	0.0130807	17841.6	40100.4	13.0092	4.25933e-07	333.174	15.0564
pchH	PA14_09300	796492	798205	+	Transport of small molecules	ABC transporter ATP-binding protein	-3.52148	7.11328e-06	10425.1	36710.9	9.05164	4.65279e-06	298.162	27.9541
pchI	PA14_09320	798201	799926	+	Transport of small molecules	ABC transporter ATP-binding protein	-2.90885	0.0010901	13079.8	38046.4	13.4619	1.76774e-10	225.802	15.2284
fptA	PA14_09340	800017	802180	+	Transport of small molecules	Fe(III)-pyochelin outer membrane receptor	-4.69603	4.15334e-07	19545.3	91783.7	7.56921	1.35934e-06	451.863	61.1659
fptB	PA14_09350	802179	802461	+	Hypothetical, unclassified, unknown	hypothetical protein	1.27881	0.526983	6717.32	5252.66	2.18517	0.181215	10.2147	2.23926
PA14_09370	PA14_09370	802792	803968	+	Membrane proteins	hypothetical protein	-1.15687	0.691244	6988.44	8084.41	9.11992	3.33715e-06	54.4241	10.3547
PA14_09380	PA14_09380	803960	805205	+	Transport of small molecules	transporter	-3.86782	3.89076e-06	3928.13	15192.1	20.9738	1.62187e-12	119.046	2.37098
phzS	PA14_09400	805309	806518	-	Putative enzymes	hypothetical protein	-2.90429	4.90386e-06	19586.8	56886.1	1.02464	0.958925	1359.18	1312.1
phzG1	PA14_09410	806855	807503	-	Secreted Factors (toxins, enzymes, alginate)	pyrodoxamine 5'-phosphate oxidase	-3.51045	0.000918181	1471.27	5165.92	1.12727	0.81764	20.2253	12.1184
phzE1	PA14_09440	808375	810259	-	Secreted Factors (toxins, enzymes, alginate)	phenazine biosynthesis protein PhzE	-1.76172	0.0441571	3657.05	6442.47	-1.38913	0.473931	14.8033	20.1021
phzD1	PA14_09450	810255	810879	-	Secreted Factors (toxins, enzymes, alginate)	phenazine biosynthesis protein PhzD	-1.51548	0.129005	931.506	1411.65	-1.73906	0.122649	31.0693	58.1072
phzC1	PA14_09460	810875	812093	-	Secreted Factors (toxins, enzymes, alginate)	phenazine biosynthesis protein PhzC	-1.57071	0.0738412	6185.27	9715.24	-3.19937	0.00147072	116.954	395.723
phzB1	PA14_09470	812128	812617	-	Secreted Factors (toxins, enzymes, alginate)	phenazine biosynthesis protein	-1.46788	0.112221	7675.61	11267.4	-4.75436	0.000277263	194.522	1081.18
phzA1	PA14_09480	812646	813135	-	Secreted Factors (toxins, enzymes, alginate)	phenazine biosynthesis protein	1.77947	0.0132063	2590.83	1456.03	-1.86102	0.0275494	104.035	197.413
phzM	PA14_09490	813830	814835	+	Putative enzymes	phenazine-specific methyltransferase	1.4873	0.0864752	15954.4	10726.8	-2.10999	0.00210433	536.676	1157.74
opmD	PA14_09500	814845	816309	-	Membrane proteins	outer membrane protein	1.62489	0.034528	45682	28114.2	1.17982	0.692592	264.372	208.968
mexI	PA14_09520	816305	819395	-	Transport of small molecules	RND efflux transporter	2.31082	0.000296149	58392.6	25269.5	2.49677	0.00369562	835.573	315.665
mexH	PA14_09530	819407	820520	-	Transport of small molecules	RND efflux membrane fusion protein	3.35797	8.97689e-07	54416.9	16205.4	1.15971	0.632889	588.249	502.925
mexG	PA14_09540	820527	820974	-	Membrane proteins	hypothetical protein	4.69618	1.64669e-09	31564.2	6721.48	4.00031	6.30078e-06	6815.53	1608.7
PA14_09550	PA14_09550	821624	822791	-	Carbon compound catabolism	hypothetical protein	3.63216	3.28474e-08	5244.13	1443.55	1.84139	0.0412383	471.598	253.27
PA14_09570	PA14_09570	822870	823725	-	Transcriptional regulators	LysR family transcriptional regulator	1.7889	0.0650327	444.939	248.572	1.66892	0.298414	17.3	5.66401
PA14_09580	PA14_09580	823832	824888	+	Putative enzymes	hypothetical protein	-1.83452	0.0107774	482.081	884.114	-1.15099	0.721923	42.1242	43.1935
ddlA	PA14_09600	824983	826024	+	Cell wall / LPS / capsule	D-alanine--D-alanine ligase	-1.26458	0.418386	3602.1	4554.53	1.07568	0.798472	291.665	273.2
PA14_09610	PA14_09610	826063	826930	-	Hypothetical, unclassified, unknown	hypothetical protein	-1.27612	0.473975	458.642	585.749	-2.61297	0.0340707	33.5763	90.5619
PA14_09630	PA14_09630	827137	828919	-	Fatty acid and phospholipid metabolism	acyl-CoA dehydrogenase	1.00879	0.970062	3147.36	3119.98	-3.41242	0.00119067	68.8056	245.038
PA14_09660	PA14_09660	829036	830659	-	Fatty acid and phospholipid metabolism	acyl-CoA synthetase	2.24792	0.00105215	1219.49	542.296	-2.79392	0.00118084	142.635	418.536
PA14_09680	PA14_09680	830904	833181	+	Two-component regulatory systems	two-component sensor	2.05858	0.00283076	1961.81	953.204	-1.19078	0.654483	40.8691	43.1935
PA14_09690	PA14_09690	833183	833828	+	Two-component regulatory systems	two-component response regulator	1.03159	0.915038	712.221	690.787	-1.26134	0.5748	26.8923	29.1908
pqsL	PA14_09700	833832	835038	-	Biosynthesis of cofactors, prosthetic groups and carriers	monooxygenase	-1.10776	0.676456	731.916	810.695	-1.64268	0.125895	51.4988	87.3382
aldH	PA14_09710	835205	836696	-	Carbon compound catabolism	aldehyde dehydrogenase	-2.65831	0.000524374	141.286	375.028	-1.39302	0.593563	3.75185	6.88972
dapA	PA14_09730	836688	837600	-	Amino acid biosynthesis and metabolism	dihydrodipicolinate synthase	-1.72166	0.0564503	107.884	185.39	-1.13809	0.842049	3.95934	6.23112
yaaU	PA14_09740	837664	838993	-	Transport of small molecules	MFS transporter	-1.06607	0.822774	133.408	142.19	-1.48657	0.541701	1.45924	1.58065
PA14_09750	PA14_09750	839128	840448	-	Putative enzymes	oxidoreductase	-2.14154	0.00146763	325.09	696.07	-1.84787	0.321673	2.08512	6.62628
PA14_09760	PA14_09760	840541	841270	-	Transcriptional regulators	GntR family transcriptional regulator	1.08094	0.765396	448.013	414.038	-1.11096	0.805885	23.9704	20.5887
PA14_09770	PA14_09770	841578	842601	+	Transcriptional regulators	sarcosine oxidation and utilization regulator SouR	-1.05593	0.82913	646.661	682.469	-1.26397	0.571613	23.1438	28.8359
PA14_09780	PA14_09780	842626	843094	+	Hypothetical, unclassified, unknown	hypothetical protein	1.42977	0.212342	375.047	262.01	-1.12825	0.794094	14.1775	13.4758
PA14_09790	PA14_09790	843097	843736	-	Transcriptional regulators	transcriptional regulator	1.09467	0.698056	930.071	849.499	-1.36016	0.435692	21.0587	28.4407
PA14_09810	PA14_09810	843763	844483	-	Hypothetical, unclassified, unknown	hypothetical protein	1.22637	0.491473	142.608	116.281	-2.98545	0.0220782	8.96978	33.6181
PA14_09820	PA14_09820	844783	846427	+	Amino acid biosynthesis and metabolism	acetolactate synthase	-1.20922	0.481582	1907.28	2306.23	-1.05416	0.867231	146.163	152.255
opdN	PA14_09850	846469	847765	-	Membrane proteins	porin	-1.29863	0.419222	51.3355	66.4809	-3.34487	0.0450294	2.91849	21.1046
PA14_09870	PA14_09870	848002	848746	-	Hypothetical, unclassified, unknown	SAM-dependent methyltransferase , EftM	-1.20473	0.578188	46.4911	56.0941	-3.00345	0.0874767	1.45924	4.61024
PA14_09880	PA14_09880	848845	849247	-	Hypothetical, unclassified, unknown	hypothetical protein	-2.5286	0.0083328	24.7807	62.8766	-1.62099	0.468603	1.45924	5.57251
ppiC2	PA14_09890	849389	849671	+	Chaperones & heat shock proteins	peptidyl-prolyl cis-trans isomerase C2	-1.85028	0.0985139	490.214	907.419	-2.37232	0.0159625	40.8725	106.032
prpL	PA14_09900	849991	851380	-	Putative enzymes	Pvds-regulated endoprotease, lysyl class	-15.3108	3.46707e-27	2106.83	32260.4	-1.93916	0.0586261	268.77	546.703
lysR	PA14_09910	851912	852836	-	Transcriptional regulators	transcriptional regulator	-1.37092	0.24162	355.769	487.522	1.1974	0.707932	13.3407	9.91931
PA14_09920	PA14_09920	852976	853375	+	Translation, post-translational modification, degradation	translation initiation inhibitor	-2.0536	0.0262862	36.786	75.5859	1.78025	0.386485	3.33688	0.790327
PA14_09930	PA14_09930	853406	854207	-	DNA replication, recombination, modification and repair	exonuclease III	1.05146	0.85464	198.815	189.271	1.01861	0.965719	17.5143	14.0027
pfpI	PA14_09940	854229	854793	-	Putative enzymes	protease	-1.57789	0.103025	529.926	836.705	1.0387	0.920631	88.6194	75.1103
PA14_09950	PA14_09950	854928	855861	-	Putative enzymes	oxidoreductase	1.12333	0.70042	6208.31	5526.41	1.42227	0.187522	641.673	452.029
PA14_09960	PA14_09960	855941	856370	+	Transcriptional regulators	hypothetical protein	1.62416	0.108648	801.048	493.043	2.05414	0.046545	61.506	31.1154
fpvB	PA14_09970	856434	858843	-	Transport of small molecules	type I ferripyoverdine receptor, FpvB	-2.07661	0.0364198	442.52	918.53	1.81364	0.319233	5.62949	1.44893
dkgB	PA14_09980	859185	860004	+	Putative enzymes	2,5-diketo-D-gluconate reductase B	1.0742	0.862949	139.247	129.419	-1.70003	0.453078	1.45924	5.57251
PA14_09990	PA14_09990	860053	860512	-	Putative enzymes	acetyltransferase	-2.54133	0.000464643	89.5157	227.308	1.90545	0.309678	6.46285	1.58065
PA14_10010	PA14_10010	860643	862134	+	Transcriptional regulators	transcriptional regulator	-1.35136	0.231915	392.591	530.318	-1.58224	0.416147	8.75204	21.368
PA14_10020	PA14_10020	862149	862476	-	Hypothetical, unclassified, unknown	hypothetical protein	-1.83139	0.0143517	357.293	654.432	1.71184	0.303629	11.8849	7.41661
PA14_10040	PA14_10040	862537	864247	-	Carbon compound catabolism	amidase	-1.94058	0.00898988	1134.53	2201.72	-1.44314	0.268762	67.7682	95.4647
PA14_10050	PA14_10050	864433	864931	-	Hypothetical, unclassified, unknown	hypothetical protein	-3.08868	0.00393164	15.6236	48.1504	-1.62895	0.506848	0.625878	4.78218
PA14_10070	PA14_10070	864944	865931	-	Carbon compound catabolism	zinc-dependent oxidoreductase	-2.30618	0.00481763	63.0858	145.307	-1.4652	0.496577	5.00361	15.4003
PA14_10080	PA14_10080	865943	866321	-	Hypothetical, unclassified, unknown	hypothetical protein	-2.77712	0.00271156	25.3721	70.5146	-2.45624	0.214754	0.833365	5.70423
PA14_10090	PA14_10090	866439	867351	+	Transcriptional regulators	LysR family transcriptional regulator	-1.47609	0.167144	853.15	1259	1.09945	0.827176	25.0249	27.1637
PA14_10110	PA14_10110	867361	868546	-	Transport of small molecules	transporter	-5.67244	1.36648e-06	37.6755	215.001	-1.71331	0.45868	0	0.526885
PA14_10120	PA14_10120	868641	869571	-	Transcriptional regulators	LysR family transcriptional regulator	1.91547	0.0130941	713.018	371.814	-1.28316	0.557436	16.681	26.9003
PA14_10130	PA14_10130	869710	870427	+	Putative enzymes	short chain dehydrogenase	1.92893	0.0340418	412.291	213.59	1.58945	0.268941	42.7501	23.1317
fepG	PA14_10140	870436	871468	-	Transport of small molecules	ferric enterobactin transport protein FepG	-2.36405	0.000607671	199.928	472.669	2.02516	0.337423	3.33688	0.658606
fepD	PA14_10160	871464	872487	-	Transport of small molecules	ferric enterobactin transport protein FepD	-1.94854	0.00626969	233.719	455.471	1.26264	0.723692	0.625878	0.131721
fepB	PA14_10170	872517	873423	-	Transport of small molecules	iron-enterobactin transporter periplasmic binding protein	-5.17962	2.17762e-10	215.589	1117.79	1.93467	0.328481	3.96276	4.78218
fepC	PA14_10180	873548	874346	+	Transport of small molecules	ferric enterobactin transport protein FepC	-2.8092	8.65455e-06	615.907	1730.02	3.60467	0.0124429	18.5552	10.0913
PA14_10190	PA14_10190	874352	875141	-	Transcriptional regulators	transcriptional regulator	2.66197	0.000125468	440.749	165.378	-1.99103	0.10437	12.7182	30.0616
PA14_10200	PA14_10200	875396	877481	+	Membrane proteins	TonB-dependent receptor protein	-1.45842	0.257605	1199.68	1750.41	5.27342	0.00203464	26.0691	5.83595
PA14_10210	PA14_10210	877548	878856	+	Energy metabolism	oxidoreductase	-1.94966	0.00965271	405.621	791.083	3.04666	0.0443965	19.1845	3.02959
ygiM	PA14_10220	879292	879961	+	Hypothetical, unclassified, unknown	SH3 domain-containing protein	3.39829	1.25316e-05	379.582	111.391	1.56633	0.216323	243.088	155.657
adh	PA14_10230	880044	881136	-	Carbon compound catabolism	2,3-butanediol dehydrogenase	-2.94515	2.18423e-05	141.611	416.731	-2.05203	0.246601	2.08512	3.42475
acoC	PA14_10240	881149	882262	-	Carbon compound catabolism	branched-chain alpha-keto acid dehydrogenase subunit E2	-3.25724	1.07402e-05	104.163	339.493	-1.37018	0.635692	2.08512	1.97582
acoB	PA14_10250	882258	883278	-	Carbon compound catabolism	acetoin catabolism protein AcoB	-4.49052	3.35335e-07	38.9668	174.665	2.25878	0.197237	5.41858	0.922049
acoA	PA14_10260	883310	884285	-	Carbon compound catabolism	dehydrogenase E1 component	-2.14992	0.0135781	86.7818	185.907	-3.04086	0.126165	0	5.17735
acoX	PA14_10270	884307	885348	-	Carbon compound catabolism	hypothetical protein	-4.47409	0.000748667	8.90223	39.504	-1.20274	0.782263	0	0.131721
PA14_10280	PA14_10280	885344	886145	-	Putative enzymes	short-chain dehydrogenase	-2.15417	0.0622887	18.8459	40.9711	1.42138	0.626635	0.833365	0.131721
acoR	PA14_10290	886476	888354	+	Transcriptional regulators	transcriptional regulator AcoR	-1.31893	0.227346	2403.45	3169.86	-2.93055	0.00377865	18.5552	57.1449
PA14_10300	PA14_10300	888558	889170	+	Protein secretion/export apparatus	efflux protein	-2.0382	0.0264526	45.341	92.5436	-1.22659	0.779436	0.833365	0.790327
PA14_10320	PA14_10320	889156	890047	-	Transcriptional regulators	transcriptional regulator	-3.57825	3.00519e-07	459.181	1643.83	1.94534	0.187506	20.2185	5.66401
ompK	PA14_10330	890142	891558	-	Protein secretion/export apparatus	outer membrane protein	-2.8026	0.00029384	1140.49	3195.91	-1.90432	0.192769	12.0889	19.6667
cvaB	PA14_10340	891557	893717	-	Protein secretion/export apparatus	toxin transporter	-2.94077	1.18531e-05	1999.83	5880.54	-1.52168	0.298264	31.8959	41.4409
PA14_10350	PA14_10350	893726	894983	-	Protein secretion/export apparatus	secretion protein	-1.90949	0.00491363	8195.92	15649.8	1.56421	0.166017	114.454	73.0721
PA14_10360	PA14_10360	895079	895379	-	Hypothetical, unclassified, unknown	hypothetical protein	-5.09848	2.2619e-11	476620	2.43004e+06	1.36586	0.287474	8459.92	6101.2
choS	PA14_10370	895687	897481	-	Fatty acid and phospholipid metabolism	hypothetical protein	-1.02473	0.949842	1508.52	1546.19	-2.53907	0.0180139	29.6135	80.1448
PA14_10380	PA14_10380	897612	897912	-	Hypothetical, unclassified, unknown	hypothetical protein	2.34198	0.0226967	31363.5	13392.3	-1.6198	0.147662	1239.07	2052.66
PA14_10400	PA14_10400	898044	898251	-	Hypothetical, unclassified, unknown	hypothetical protein	1.44531	0.630716	8.11564	5.68293	-1.44879	0.570178	0	0.395164
PA14_10410	PA14_10410	898268	898562	-	Hypothetical, unclassified, unknown	hypothetical protein	2.70291	0.401695	4.42129	1.71106	-1.04816	0.918905	0	0
tyrS	PA14_10420	898670	899909	+	Translation, post-translational modification, degradation	tyrosyl-tRNA synthetase	1.1644	0.652896	155.526	133.329	-6.79612	0.000537441	0.625878	23.4755
opdL	PA14_10440	899937	901194	-	Transport of small molecules	porin	-1.31001	0.364315	76.1325	99.8758	-1.34562	0.64927	2.29261	5.70423
bcr	PA14_10470	901558	902767	+	Transport of small molecules	MFS transporter	1.56914	0.199411	535.823	341.298	-1.5133	0.327018	14.5924	20.8924
PA14_10480	PA14_10480	902852	903275	+	Transcriptional regulators	transcriptional regulator	-1.43768	0.258604	138.377	199.199	-3.16982	0.0491255	2.08512	12.8574
PA14_10490	PA14_10490	903290	903533	-	Hypothetical, unclassified, unknown	hypothetical protein	1.23693	0.3541	4555.78	3683.32	-1.20012	0.592701	341.151	405.144
ccoN	PA14_10500	903616	905044	-	Energy metabolism	cbb3-type cytochrome c oxidase subunit I	1.26719	0.359763	18340.1	14473	1.03412	0.906094	2745.93	2654.86
PA14_10530	PA14_10530	905307	906723	-	Transcriptional regulators	GntR family transcriptional regulator	1.0778	0.751308	14025.9	13013.6	-1.56713	0.138913	233.71	361.252
fixG	PA14_10540	906820	908542	-	Energy metabolism	iron-sulfur cluster-binding protein	1.25274	0.395538	11386.6	9089.42	-1.69606	0.131425	477.343	847.648
cysI	PA14_10550	908647	910321	+	Central intermediary metabolism	sulfite or nitrite reductas	-1.59867	0.0421763	36773.8	58789.1	1.14531	0.657149	2053.17	1787
PA14_10560	PA14_10560	910317	910806	+	Hypothetical, unclassified, unknown	hypothetical protein	-1.64959	0.0268237	14981.5	24713.6	-1.22348	0.511538	545.091	672.91
hpcH	PA14_10570	910887	911694	-	Carbon compound catabolism	2,4-dihydroxyhept-2-ene-1,7-dioic acid aldolase	-6.96402	1.98351e-10	166.3	1156.91	-1.2912	0.606063	9.79973	18.2982
hpcG	PA14_10590	911706	912510	-	Carbon compound catabolism	2-oxo-hepta-3-ene-1,7-dioic acid hydratase	-8.88409	2.33631e-16	60.4003	537.631	-2.84873	0.0974922	3.33346	16.8493
hpaX	PA14_10600	912527	913832	-	Transport of small molecules	MFS transporter	-2.45036	0.00151947	106.294	261.07	-2.59878	0.141963	1.66673	7.15317
hpcD	PA14_10610	913924	914317	-	Carbon compound catabolism	5-carboxymethyl-2-hydroxymuconate isomerase	-2.32306	0.00285631	63.1725	146.803	-1.42545	0.628146	1.87763	2.37098
hpcB	PA14_10620	914327	915251	-	Carbon compound catabolism	homoprotocatechuate 2,3-dioxygenase	-2.45723	0.000553916	127.848	314.139	-1.59686	0.320147	8.54797	15.7553
hpcC	PA14_10630	915382	916843	-	Carbon compound catabolism	5-carboxy-2-hydroxymuconate semialdehyde dehydrogenase	-1.46148	0.135641	261.902	382.913	-1.07003	0.890145	9.79973	9.91931
hpaG2	PA14_10640	916839	917619	-	Central intermediary metabolism	hypothetical protein	-1.84627	0.117447	33.1186	61.686	-1.00905	0.98946	1.87763	1.18549
hpaG1	PA14_10650	917629	918289	-	Central intermediary metabolism	hypothetical protein	-1.47722	0.289444	28.7789	42.4675	1.02754	0.966416	2.91849	1.58065
hpaA	PA14_10660	918508	919420	+	Transcriptional regulators	transcriptional regulator	-1.096	0.762291	279.371	305.919	-1.77958	0.402792	1.45924	5.70423
aph	PA14_10670	919471	920275	+	Antibiotic resistance and susceptibility	aminoglycoside 3'-phosphotransferase type IIB	2.4505	0.00843686	390.196	158.93	-1.06031	0.881255	30.4366	36.161
PA14_10680	PA14_10680	920398	920968	-	Membrane proteins	hypothetical protein	1.38433	0.181385	1006.38	726.866	1.23894	0.602965	28.974	23.9622
PA14_10700	PA14_10700	921045	923232	-	Two-component regulatory systems	bacteriophytochrome	1.1874	0.447568	13731.3	11564.2	1.49245	0.248918	278.597	174.567
PA14_10710	PA14_10710	923259	923847	-	Transport of small molecules	hypothetical protein	-1.1251	0.700223	5675.93	6385.89	-2.2722	0.0241033	27.5147	66.7093
PA14_10730	PA14_10730	923964	925350	-	Putative enzymes	hypothetical protein	-2.00805	0.0193407	5204.67	10451.7	1.26795	0.517017	74.2276	53.9434
PA14_10740	PA14_10740	925769	926279	+	Putative enzymes	spermidine acetyltransferase	2.24945	0.00252435	1300.95	578.225	3.62574	2.63308e-05	210.376	59.728
sotB	PA14_10750	926432	927623	+	Transport of small molecules	sugar efflux transporter	3.85708	1.14143e-07	481.131	124.683	-1.86989	0.117997	28.3549	66.5665
PA14_10770	PA14_10770	927750	932004	+	Two-component regulatory systems	sensor/response regulator hybrid	-2.86084	0.000134298	5070.39	14504.8	1.27381	0.463596	77.3433	57.6718
PA14_10780	PA14_10780	932167	932566	-	Hypothetical, unclassified, unknown	hypothetical protein	-1.02651	0.919518	676.364	694.573	1.54805	0.336831	19.1811	10.5779
ampC	PA14_10790	932630	933824	-	Adaptation, Protection	beta-lactamase	-1.10426	0.742695	186.345	205.679	1.87654	0.26847	17.715	5.13713
ampR	PA14_10800	933972	934863	+	Transcriptional regulators	transcriptional regulator AmpR	1.49065	0.136152	521.339	349.512	1.17175	0.706036	22.9329	15.3199
PA14_10820	PA14_10820	935421	936666	-	Hypothetical, unclassified, unknown	HDIG domain-containing protein	-3.49334	8.68362e-08	2327.92	8132.73	2.80069	0.00520211	80.2789	26.7283
PA14_10830	PA14_10830	936948	937824	-	Transcriptional regulators	LysR family transcriptional regulator	1.15842	0.532756	1173.75	1013.23	1.95954	0.0435698	92.9834	39.3736
PA14_10840	PA14_10840	937982	938735	+	Carbon compound catabolism	dehydrogenase	1.28217	0.307132	492.301	383.918	2.22063	0.0624362	40.4507	23.739
PA14_10850	PA14_10850	938751	940431	-	Putative enzymes	dehydrogenase	-1.44299	0.206055	77.0547	111.056	-1.60073	0.511559	1.66673	2.10754
PA14_10870	PA14_10870	940585	941890	-	Transport of small molecules	hypothetical protein	1.21592	0.589767	50.0065	41.0622	1.16801	0.825511	0.833365	0.263442
PA14_10890	PA14_10890	941974	942700	-	Putative enzymes	short-chain dehydrogenase	1.00394	0.994926	12.0215	11.7009
ydjL	PA14_10900	942714	943773	-	Putative enzymes	alcohol dehydrogenase	1.03144	0.963356	7.96373	7.63797	-1.18743	0.745095	0	0.131721
phlE	PA14_10910	943769	945029	-	Transport of small molecules	major facilitator transporter	1.34407	0.258517	239.817	178.363	-1.21928	0.775875	1.45924	1.18549
dad	PA14_10920	945099	945633	-	Putative enzymes	hypothetical protein	-1.20088	0.701511	15.5477	18.698	1.62166	0.507053	2.29261	0.526885
PA14_10940	PA14_10940	945953	946913	+	Transcriptional regulators	AraC family transcriptional regulator	1.15012	0.546443	1003.95	872.999	-1.87874	0.23697	6.46627	12.422
PA14_10950	PA14_10950	946960	947377	+	Hypothetical, unclassified, unknown	hypothetical protein	-2.06305	0.00800442	92.1303	190.341	-1.29199	0.685957	4.79612	10.8816
PA14_10960	PA14_10960	947386	948499	-	Carbon compound catabolism	ferredoxin oxidoreductase subunit	-1.85879	0.0370797	67.9139	125.874	-1.26226	0.727926	3.12597	2.5027
PA14_10970	PA14_10970	948527	949493	-	Carbon compound catabolism	flavodoxin reductase	-1.02203	0.946141	59.3589	60.7687	-1.2392	0.770599	0.625878	0.658606
PA14_10980	PA14_10980	949603	950458	+	Transcriptional regulators	hypothetical protein	-2.05533	0.022994	179.562	369.433	-1.85307	0.278292	3.54437	11.8036
hpaC	PA14_10990	950501	951014	-	Carbon compound catabolism	4-hydroxyphenylacetate 3-monooxygenase small subunit	1.0287	0.942521	33.8619	32.9656	1.5567	0.548073	1.25176	0.263442
hpaA	PA14_11000	951043	952606	-	Carbon compound catabolism	4-hydroxyphenylacetate 3-monooxygenase large chain	-1.53376	0.182288	149.335	229.354	-2.96659	0.0991154	0.833365	10.223
PA14_11010	PA14_11010	952771	953062	-	Hypothetical, unclassified, unknown	hypothetical protein	-2.33974	0.011778	542.19	1269.29	1.80823	0.138737	55.669	22.6963
fabG	PA14_11020	953364	954126	-	Putative enzymes	3-ketoacyl-ACP reductase	-2.79829	0.00754719	19.8334	55.2386	-2.15511	0.285507	0	4.51874
PA14_11030	PA14_11030	954122	955508	-	Transport of small molecules	aminotransferase	-1.45161	0.275361	42.6775	61.6535	-1.45875	0.565371	2.08512	5.83595
moaF	PA14_11050	955516	956341	-	Hypothetical, unclassified, unknown	hypothetical protein	1.41758	0.416341	38.1695	26.7329	1.02798	0.964509	4.17024	2.37098
cupB1	PA14_11060	956811	957381	+	Motility & Attachment	fimbrial subunit CupB1	-1.18681	0.535608	140.569	167.121	-1.15976	0.78022	9.17385	6.8495
cupB2	PA14_11070	957411	958158	+	Motility & Attachment	chaperone CupB2	1.64837	0.115719	81.6116	49.5557	1.20434	0.771485	3.12597	5.17735
cupB3	PA14_11080	958479	961014	+	Motility & Attachment	usher CupB3	-1.88809	0.0171286	278.752	525.956	-1.31635	0.698817	1.66673	1.44893
cupB4	PA14_11090	961010	961751	+	Motility & Attachment	chaperone CupB4	1.11554	0.821407	18.3632	16.5901	-1.04981	0.945173	0.833365	0.526885
cupB5	PA14_11100	961838	964895	+	Motility & Attachment	adhesive protein CupB5	-1.89398	0.0129716	163.429	309.614	1.09896	0.855194	10.6297	12.594
cupB6	PA14_11110	964994	966140	+	Motility & Attachment	fimbrial protein cupB6	1.18178	0.560102	137.873	116.71	1.36234	0.604613	5.62949	5.96768
rcsB	PA14_11120	966784	967429	+	Two-component regulatory systems	response regulator	-1.38906	0.152721	1117.6	1552.51	1.11638	0.836833	8.96295	8.07521
PA14_11130	PA14_11130	967443	968133	-	Putative enzymes	short chain dehydrogenase	1.1816	0.550733	4623.64	3912.85	-1.03799	0.898601	124.679	132.233
PA14_11140	PA14_11140	968222	971198	-	Biosynthesis of cofactors, prosthetic groups and carriers	nonribosomal peptide synthetase	1.27453	0.360838	9733.33	7637.07	1.72578	0.0706793	406.945	231.203
PA14_11150	PA14_11150	971408	971615	-	Transcriptional regulators	transcriptional regulator	2.1679	0.0209283	85.9243	39.4422	1.37373	0.614298	3.75185	1.31721
PA14_11160	PA14_11160	971611	971986	-	Hypothetical, unclassified, unknown	hypothetical protein	3.21814	0.000212385	147.318	45.522	-1.28876	0.614422	7.08873	12.8574
PA14_11170	PA14_11170	972092	972929	+	Hypothetical, unclassified, unknown	hypothetical protein	2.71951	0.00219131	718.527	264.03	-1.23839	0.582991	34.1919	38.0564
PA14_11180	PA14_11180	972925	973594	-	Transcriptional regulators	transcriptional regulator	1.19054	0.568592	145.18	121.902	-1.59879	0.430925	5.84039	13.2526
styD	PA14_11190	973822	975310	+	Putative enzymes	aldehyde dehydrogenase	-1.25644	0.405481	139.674	175.462	-1.15803	0.810238	3.54437	2.5027
PA14_11210	PA14_11210	975500	976991	+	Transport of small molecules	amino acid permease	1.18138	0.584132	143.358	121.446	-1.8801	0.337396	2.08512	6.62628
PA14_11230	PA14_11230	976965	977544	+	Hypothetical, unclassified, unknown	hypothetical protein	1.32668	0.490045	37.1168	27.8324	1.10822	0.880049	0.625878	0.263442
PA14_11240	PA14_11240	977704	978655	+	Transcriptional regulators	DNA-binding transcriptional activator FeaR	-1.37513	0.249042	524.57	721.157	-3.58729	0.0110908	6.87783	39.1393
PA14_11250	PA14_11250	978923	979808	+	Cell wall / LPS / capsule	hypothetical protein	1.8114	0.0119467	2586.83	1427.97	-1.07831	0.862041	56.9071	50.6212
PA14_11260	PA14_11260	979800	980730	+	Central intermediary metabolism	epimerase	-1.27034	0.300684	1072.6	1362.56	-1.80373	0.147391	38.1581	62.9517
oprG	PA14_11270	981170	981869	-	Membrane proteins	outer membrane protein OprG precursor	-39.2806	3.75349e-19	2543.44	99919.8	-2.62684	0.00095263	234.789	636.519
PA14_11280	PA14_11280	982016	982535	-	Fatty acid and phospholipid metabolism	hypothetical protein	-1.45118	0.136498	1398.35	2029.78	1.30877	0.434282	110.307	78.2605
PA14_11290	PA14_11290	982552	983818	-	Membrane proteins	permease	1.71617	0.0243486	7327.93	4269.72	-1.14075	0.781338	145.993	160.678
PA14_11310	PA14_11310	983820	984525	-	Transport of small molecules	ABC transporter ATP-binding protein	2.49445	0.00175246	3331.23	1335.49	-2.03482	0.0690813	93.2114	192.441
PA14_11320	PA14_11320	984613	985204	-	Hypothetical, unclassified, unknown	hypothetical protein	1.24617	0.557236	10233.8	8212.27	1.3402	0.226217	1763.87	1311.08
PA14_11330	PA14_11330	985336	985681	+	Hypothetical, unclassified, unknown	hypothetical protein	1.201	0.494417	1394.81	1161.04	1.27945	0.540226	102.365	80.2253
trx-1	PA14_11340	985717	986587	-	Energy metabolism	thioredoxin	1.10197	0.727333	2121.82	1925.5	1.59768	0.1202	125.308	77.5506
PA14_11350	PA14_11350	986658	987321	-	Hypothetical, unclassified, unknown	hypothetical protein	1.41344	0.222179	387.944	274.111	-3.55751	0.00647772	5.422	21.9462
PA14_11370	PA14_11370	987317	987788	-	Fatty acid and phospholipid metabolism	lipoprotein	1.28242	0.399097	298.014	232.408	1.34228	0.419634	55.4581	47.306
nrdR	PA14_11380	987973	988438	+	Hypothetical, unclassified, unknown	transcriptional regulator NrdR	3.78321	1.40396e-05	2392.47	631.896	1.26993	0.455372	89.8472	74.8247
ribD	PA14_11400	988434	989556	+	Antibiotic resistance and susceptibility	riboflavin-specific deaminase/reductase	2.06861	0.020611	4648.6	2246.94	-3.85491	0.000106929	32.947	133.916
ribC	PA14_11410	989983	990643	+	Biosynthesis of cofactors, prosthetic groups and carriers	riboflavin synthase subunit alpha	1.16428	0.610116	347.697	298.495	-1.56147	0.262233	24.8037	46.384
ribB	PA14_11420	990669	991767	+	Biosynthesis of cofactors, prosthetic groups and carriers	bifunctional 3,4-dihydroxy-2-butanone 4-phosphate synthase/GTP cyclohydrolase II-like protein	-1.55711	0.0880189	394.931	614.648	-5.01181	2.18721e-05	15.0074	85.2307
ribH	PA14_11430	991884	992361	+	Biosynthesis of cofactors, prosthetic groups and carriers	6,7-dimethyl-8-ribityllumazine synthase	3.04026	3.92867e-05	2647.2	870.296	2.04154	0.0174406	341.453	161.029
nusB	PA14_11450	992357	992837	+	Transcription, RNA processing and degradation	transcription antitermination protein NusB	1.05091	0.836369	1116.23	1061.92	-5.31211	7.92998e-06	13.3407	75.2309
thiL	PA14_11460	992855	993824	+	Biosynthesis of cofactors, prosthetic groups and carriers	thiamine monophosphate kinase	2.05463	0.00611194	776.739	377.93	-2.07572	0.0533051	21.688	49.9002
pgpA	PA14_11470	993816	994332	+	Fatty acid and phospholipid metabolism	phosphatidylglycerophosphatase A	-1.24463	0.399964	313.953	390.919	-1.89954	0.115677	13.1332	26.3332
PA14_11480	PA14_11480	994340	995087	+	Hypothetical, unclassified, unknown	hypothetical protein	-1.58146	0.0480477	823.017	1301.43	2.26573	0.0195112	80.4864	31.2069
PA14_11490	PA14_11490	995089	995734	+	Hypothetical, unclassified, unknown	hypothetical protein	-2.19563	0.00139876	629.299	1382.15	-1.14826	0.768473	12.9257	12.6855
ribA	PA14_11510	995864	996482	+	Biosynthesis of cofactors, prosthetic groups and carriers	GTP cyclohydrolase II	-1.2108	0.59404	1481.29	1793.52	2.07508	0.0148946	333.738	154.666
PA14_11520	PA14_11520	996478	996898	+	Hypothetical, unclassified, unknown	hypothetical protein	1.79023	0.0312419	635.848	354.704	-2.21581	0.126344	5.84039	16.4139
PA14_11530	PA14_11530	996897	997695	+	Transport of small molecules	hypothetical protein	1.76118	0.043146	674.225	382.354	-4.70667	0.00483767	2.29261	20.0106
dxs	PA14_11550	997818	999702	-	Biosynthesis of cofactors, prosthetic groups and carriers	1-deoxy-D-xylulose-5-phosphate synthase	2.17347	0.0031522	3384.61	1556.98	-1.53518	0.162103	94.4427	142.822
ispA	PA14_11560	999810	1000698	-	Biosynthesis of cofactors, prosthetic groups and carriers	geranyltranstransferase	2.23895	0.00129813	976.193	435.638	-4.77374	0.000270446	8.34049	40.2554
xseB	PA14_11570	1000694	1000937	-	DNA replication, recombination, modification and repair	exodeoxyribonuclease VII small subunit	2.92504	7.13592e-05	631.313	215.389	-1.10944	0.760783	50.8626	55.1691
PA14_11580	PA14_11580	1001094	1002264	+	Putative enzymes	hypothetical protein	-3.81705	2.1415e-08	755.754	2884.25	2.66261	0.0173469	43.5698	12.5537
PA14_11590	PA14_11590	1002495	1003503	-	Hypothetical, unclassified, unknown	hypothetical protein	-1.70579	0.0743016	115.382	196.574	-1.83005	0.384102	1.25176	5.70423
PA14_11600	PA14_11600	1003504	1005307	-	Transport of small molecules	ABC transporter	-3.48061	4.49914e-06	72.0747	251.018	1.35871	0.674978	2.08512	0.658606
PA14_11610	PA14_11610	1005316	1006051	-	Transport of small molecules	ABC transporter permease	-3.80205	0.00229417	9.76477	36.9374	-1.75593	0.405802	0	0.526885
PA14_11620	PA14_11620	1006047	1006974	-	Transport of small molecules	ABC transporter	-2.05443	0.0234361	137.076	281.697	1.12411	0.872056	1.45924	0.658606
PA14_11630	PA14_11630	1007378	1009679	-	Two-component regulatory systems	two-component sensor	-1.00478	0.985012	430.473	432.898	1.12447	0.825974	9.17044	4.61024
PA14_11650	PA14_11650	1009697	1010699	-	Hypothetical, unclassified, unknown	hypothetical protein	1.26792	0.377919	618.256	487.116	-1.03905	0.900362	102.372	114.978
aqpZ	PA14_11660	1010864	1011554	-	Transport of small molecules	aquaporin Z	-1.6575	0.092336	110.726	183.832	-2.12964	0.0249947	54.2166	118.373
PA14_11670	PA14_11670	1011900	1012170	-	Hypothetical, unclassified, unknown	hypothetical protein	-1.29283	0.503362	56.8956	73.9367	1.87194	0.135018	75.4794	49.494
PA14_11680	PA14_11680	1012364	1013081	+	Two-component regulatory systems	two-component regulator	1.33041	0.284536	3119.69	2344.34	2.30732	0.00795455	318.962	144.724
ppa	PA14_11690	1013171	1013699	-	Energy metabolism	inorganic pyrophosphatase	2.95096	0.00201842	847.032	287.035	1.19099	0.481333	1255.93	1043.23
PA14_11700	PA14_11700	1013778	1014609	-	Hypothetical, unclassified, unknown	hypothetical protein	5.66059	5.56311e-10	745.361	131.342	-2.01514	0.0477165	25.433	58.6743
PA14_11720	PA14_11720	1014611	1015277	-	Membrane proteins	hypothetical protein	5.08765	2.37806e-10	767.378	150.928	5.0809	6.21538e-07	570.775	106.862
PA14_11730	PA14_11730	1015470	1017054	+	Translation, post-translational modification, degradation	protein kinase	1.2026	0.539153	532.832	443.103	1.79653	0.278119	9.58883	2.63442
PA14_11740	PA14_11740	1016946	1017840	-	Hypothetical, unclassified, unknown	hypothetical protein	-1.68957	0.0346196	3354.68	5668.42	1.33726	0.472516	34.1953	28.4809
PA14_11750	PA14_11750	1017889	1018351	-	Putative enzymes	acetyltransferase	-1.13626	0.641118	2112.2	2400.33	2.68008	0.0027747	202.461	73.599
eutC	PA14_11760	1018514	1019336	-	Central intermediary metabolism	ethanolamine ammonia-lyase small subunit	-2.84186	2.28255e-05	644.8	1831.81	1.02595	0.9609	15.4224	12.6855
eutB	PA14_11770	1019346	1020741	-	Central intermediary metabolism	ethanolamine ammonia-lyase large subunit	-3.85295	3.56834e-08	735.399	2833.28	1.25234	0.570314	30.44	28.0858
PA14_11790	PA14_11790	1020799	1022248	-	Transport of small molecules	amino acid transporter	-3.74322	4.50591e-05	303.349	1134.5	1.02118	0.971218	6.67034	3.81992
PA14_11810	PA14_11810	1022457	1023978	-	Putative enzymes	aldehyde dehydrogenase	-3.83146	0.000132593	2048.07	7845.94	1.17786	0.764939	28.5522	17.3872
PA14_11830	PA14_11830	1024316	1026248	+	Transcriptional regulators	transcriptional regulator	-1.23313	0.374347	2619.22	3229.6	1.12103	0.76075	54.2098	39.2016
mpl	PA14_11845	1026405	1027761	+	Cell wall / LPS / capsule	UDP-N-acetylmuramate:L-alanyl-gamma-D-glutamyl- meso-diaminopimelate ligase	1.00035	0.998886	1960.65	1959.52	-1.02987	0.929609	336.262	336.975
PA14_11860	PA14_11860	1027769	1028399	+	Putative enzymes	aromatic acid decarboxylase	-1.23107	0.43451	1068.81	1315.8	-1.80505	0.196935	13.7557	26.0697
PA14_11880	PA14_11880	1028400	1028676	+	Hypothetical, unclassified, unknown	hypothetical protein	-1.33437	0.29626	422.673	564.246	-1.09608	0.871283	8.33707	5.66401
PA14_11890	PA14_11890	1028695	1029337	-	Hypothetical, unclassified, unknown	hypothetical protein	-3.49674	5.1849e-08	6136.9	21458.7	1.98569	0.0471145	202.845	86.6102
PA14_11900	PA14_11900	1029383	1031123	-	Hypothetical, unclassified, unknown	hypothetical protein	1.0904	0.718235	2476.6	2271.12	1.16629	0.667406	77.976	69.5156
PA14_11910	PA14_11910	1031313	1031769	-	Hypothetical, unclassified, unknown	hypothetical protein	-1.73374	0.127254	860.567	1492.33	-1.79761	0.0501123	123.441	227.303
PA14_11920	PA14_11920	1031914	1032325	+	Hypothetical, unclassified, unknown	hypothetical protein	2.45334	0.0010042	326.49	132.747	3.63301	0.000203397	342.885	91.3703
PA14_11930	PA14_11930	1032324	1033035	+	Membrane proteins	hypothetical protein	-1.05151	0.843678	568.906	597.84	-1.24882	0.532225	52.1178	57.5913
PA14_11940	PA14_11940	1033054	1033648	+	Hypothetical, unclassified, unknown	hypothetical protein	-2.56246	0.000159769	2128.69	5454.06	1.04284	0.901858	81.9456	72.1611
PA14_11960	PA14_11960	1033658	1034972	-	Hypothetical, unclassified, unknown	hypothetical protein	-1.08358	0.75567	557.289	603.796	-1.21317	0.645319	23.1438	36.8598
PA14_11970	PA14_11970	1034968	1035688	-	Putative enzymes	3-methyladenine DNA glycosylase	1.52151	0.0909248	808.571	531.083	-1.29364	0.503464	29.3924	40.2444
PA14_11980	PA14_11980	1035751	1036609	+	Putative enzymes	hypothetical protein	1.16361	0.525113	818.065	702.943	1.36611	0.532207	10.4256	7.94349
PA14_11990	PA14_11990	1036616	1037840	-	Putative enzymes	hydrolase	1.0725	0.792332	280.633	262.049	-1.97618	0.353229	0.833365	2.10754
proA	PA14_12010	1038137	1039403	+	Amino acid biosynthesis and metabolism	gamma-glutamyl phosphate reductase	1.40528	0.172606	2979.54	2119.84	-2.02855	0.00694676	197.24	406.377
nadD	PA14_12020	1039402	1040047	+	Biosynthesis of cofactors, prosthetic groups and carriers	nicotinic acid mononucleotide adenylyltransferase	1.53451	0.0717044	2174.48	1417.29	-2.58896	0.0125792	21.4771	56.1826
PA14_12030	PA14_12030	1040069	1040426	+	Hypothetical, unclassified, unknown	hypothetical protein	-2.4853	0.00302146	2425.22	6027.12	-2.84223	0.00223574	24.8071	73.427
PA14_12050	PA14_12050	1040433	1040901	+	Hypothetical, unclassified, unknown	rRNA large subunit methyltransferase	-1.11278	0.703183	1052.55	1171.26	-1.15252	0.7438	40.6479	37.8442
pbpA	PA14_12060	1040913	1042854	+	Cell wall / LPS / capsule	penicillin-binding protein 2	1.19548	0.500461	1481.75	1239.16	-2.94139	0.00947067	10.0072	40.0211
rodA	PA14_12070	1042885	1043989	+	Cell wall / LPS / capsule	rod shape-determining protein	-1.15422	0.53782	915.26	1056.34	-1.28837	0.519471	45.4372	53.1128
sltB1	PA14_12080	1043997	1045020	+	Cell wall / LPS / capsule	soluble lytic transglycosylase B	1.50499	0.0729326	2932.32	1948.34	1.69939	0.0780927	266.613	154.047
PA14_12090	PA14_12090	1045016	1046042	+	Hypothetical, unclassified, unknown	RlpA family lipoprotein	1.33073	0.294947	5466.39	4107.61	-1.0002	0.999466	150.312	144.666
dacC	PA14_12100	1046107	1047268	+	Cell wall / LPS / capsule	D-ala-D-ala-carboxypeptidase	-1.19949	0.444	3923.73	4706.83	-1.78264	0.0925068	116.12	201.398
PA14_12110	PA14_12110	1047338	1047620	+	Hypothetical, unclassified, unknown	hypothetical protein	-2.63373	0.00113628	680.866	1794.09	-1.85283	0.19807	19.8035	30.0324
lipB	PA14_12120	1047619	1048273	+	Biosynthesis of cofactors, prosthetic groups and carriers	lipoate-protein ligase B	-1.28938	0.267195	2517.84	3246.63	-2.06904	0.0339241	60.244	119.965
lis	PA14_12130	1048269	1049253	+	Biosynthesis of cofactors, prosthetic groups and carriers	lipoyl synthase	-1.98906	0.0040964	6085.31	12104.4	-2.28177	0.00336378	226.237	531.417
PA14_12140	PA14_12140	1049397	1050291	-	Transcriptional regulators	transcriptional regulator	-2.07109	0.00253299	1347.49	2790.86	1.57554	0.287096	25.2289	12.8172
PA14_12150	PA14_12150	1050398	1051289	+	Putative enzymes	epoxide hydrolase	1.29237	0.42271	247.049	190.92	-1.53996	0.533496	1.87763	2.37098
PA14_12160	PA14_12160	1051491	1052838	-	Putative enzymes	murein transglycosylase	2.28602	0.0019842	1957.54	856.028	1.72103	0.100472	239.541	123.218
PA14_12170	PA14_12170	1053066	1053285	+	Hypothetical, unclassified, unknown	hypothetical protein	-1.02796	0.96973	7.28011	7.48508	-1.05466	0.911445	0	0
PA14_12180	PA14_12180	1053400	1053553	-	Hypothetical, unclassified, unknown	hypothetical protein	5.24204	3.24911e-05	260.704	49.9232	-1.56293	0.112742	493.214	787.774
holA	PA14_12200	1053644	1054682	-	DNA replication, recombination, modification and repair	DNA polymerase III subunit delta	-1.06022	0.809105	725.251	768.939	-3.28903	0.0228032	8.96637	29.0189
PA14_12210	PA14_12210	1054719	1055343	-	Hypothetical, unclassified, unknown	hypothetical protein	1.51928	0.138991	1228.98	809.312	-3.36818	0.000855055	42.114	144.677
leuS	PA14_12230	1055409	1058031	-	Translation, post-translational modification, degradation	leucyl-tRNA synthetase	1.80189	0.0263133	7478.61	4150.04	-1.15407	0.578634	544.73	625.352
PA14_12260	PA14_12260	1058201	1058633	+	Hypothetical, unclassified, unknown	hypothetical protein	-3.40345	1.92128e-05	4169.64	14192.2	2.58197	0.00117613	812.344	296.445
PA14_12270	PA14_12270	1058705	1059467	+	Hypothetical, unclassified, unknown	hypothetical protein	1.20624	0.503047	746.665	618.835	1.39707	0.378685	74.8398	59.5048
lnt	PA14_12280	1059516	1061052	-	Cell wall / LPS / capsule	apolipoprotein N-acyltransferase	2.49335	0.000822139	976.657	391.462	2.26643	0.00840159	115.92	50.2954
PA14_12300	PA14_12300	1061237	1062077	-	Adaptation, Protection	hypothetical protein	-1.41113	0.144934	2173.77	3067.61	-3.79401	0.00706452	12.3032	47.855
PA14_12310	PA14_12310	1062073	1062556	-	Hypothetical, unclassified, unknown	(dimethylallyl)adenosine tRNA methylthiotransferase	-1.67641	0.0265027	1137.77	1907.52	-1.87188	0.167493	19.6029	34.0645
PA14_12330	PA14_12330	1062545	1063568	-	Adaptation, Protection	hypothetical protein	-3.28819	2.56232e-06	2429.21	7988.38	-1.041	0.908467	66.9177	60.4892
orf2	PA14_12350	1063736	1065077	-	Hypothetical, unclassified, unknown	hypothetical protein	2.93777	1.31057e-05	1199.93	408.111	-1.0101	0.972338	196.171	199.996
PA14_12360	PA14_12360	1065205	1065538	+	Hypothetical, unclassified, unknown	glutamate-1-semialdehyde aminotransferase	1.73514	0.0578051	348.009	201.036	1.56058	0.224765	102.552	67.0129
PA14_12370	PA14_12370	1065553	1066102	-	Hypothetical, unclassified, unknown	thiamine-phosphate pyrophosphorylase	-2.08402	0.04941	1540.65	3211.61	1.36533	0.290614	173.031	120.349
hemL	PA14_12390	1066310	1067594	-	Biosynthesis of cofactors, prosthetic groups and carriers	phosphomethylpyrimidine kinase	-1.09156	0.778412	700.91	765.423	-2.14155	0.0815136	47.9544	100.796
thiE	PA14_12400	1067631	1068261	-	Biosynthesis of cofactors, prosthetic groups and carriers		2.40254	0.00367047	769.151	319.972	-2.45655	0.112301	10.429	25.027
thiD	PA14_12410	1068271	1069069	-	Biosynthesis of cofactors, prosthetic groups and carriers		2.53202	0.00042187	1481.37	584.575	1.12468	0.731599	200.11	166.056
PA14_12440	PA14_12440	1071821	1072469	+	Transcriptional regulators	AcrR family transcriptional regulator	1.07898	0.768577	4335.85	4018.59	1.82906	0.144117	31.0659	16.6773
PA14_12450	PA14_12450	1072465	1074115	+	Fatty acid and phospholipid metabolism	acyl-CoA dehydrogenase	-3.08357	1.72741e-05	4182.17	12896.7	2.23127	0.0668512	231.275	106.273
PA14_12470	PA14_12470	1074126	1074558	+	Hypothetical, unclassified, unknown	hypothetical protein	-1.47974	0.104067	1275.49	1887.12	2.0553	0.204032	18.1471	8.20694
PA14_12490	PA14_12490	1074612	1076112	+	Nucleotide biosynthesis and metabolism	AMP nucleosidase	-1.62343	0.0583302	2584.1	4195	-1.20633	0.53606	99.2456	127.663
PA14_12530	PA14_12530	1076786	1077872	-	Hypothetical, unclassified, unknown	hypothetical protein	2.12227	0.00434194	3481.42	1640.33	2.15431	0.0453227	44.6209	18.7849
PA14_12540	PA14_12540	1078010	1078580	+	Transcription, RNA processing and degradation	pseudouridine synthase	1.38204	0.250629	292.514	211.264	-1.53007	0.304652	14.8033	31.1556
PA14_12550	PA14_12550	1078613	1079006	-	Hypothetical, unclassified, unknown	hypothetical protein	1.49587	0.351931	102.963	68.8328	-2.72571	0.00254868	29.6033	86.021
PA14_12560	PA14_12560	1079106	1079316	-	Hypothetical, unclassified, unknown	hypothetical protein	3.63802	3.443e-06	1809.94	497.447	1.36345	0.255445	472.601	340.012
PA14_12570	PA14_12570	1079517	1080027	-	Transcriptional regulators	transcription regulator AsnC	-1.86697	0.013145	273.114	510.221	3.02526	0.00312516	78.6019	21.551
PA14_12590	PA14_12590	1080408	1081194	-	Hypothetical, unclassified, unknown	hypothetical protein	1.85136	0.0155347	511.608	276.499	-1.17605	0.807637	2.5001	1.71238
cepA	PA14_12610	1081150	1082047	-	Transport of small molecules	transporter	1.5849	0.122369	481.303	303.593	-2.08875	0.139911	6.88124	10.6694
PA14_12620	PA14_12620	1082135	1082552	-	Hypothetical, unclassified, unknown	hypothetical protein	3.45784	0.000107598	2333.32	674.675	3.04436	0.000128312	671.95	199.543
PA14_12630	PA14_12630	1082718	1085211	+	DNA replication, recombination, modification and repair	ATP-dependent helicase	1.29867	0.304681	2087.67	1607.22	-1.28263	0.509184	37.5254	42.2715
PA14_12640	PA14_12640	1085221	1085629	-	Hypothetical, unclassified, unknown	hypothetical protein	-1.82451	0.182357	18.3632	33.7918	1.03306	0.96116	1.25176	0.790327
PA14_12650	PA14_12650	1085652	1086387	-	Hypothetical, unclassified, unknown	hypothetical protein	-1.54698	0.250702	44.4729	68.6182	-3.52077	0.0313617	1.45924	12.4622
PA14_12670	PA14_12670	1086476	1087616	-	DNA replication, recombination, modification and repair	hypothetical protein	2.405	0.000823794	1075.35	446.821	-1.10804	0.812196	22.1064	22.6048
PA14_12680	PA14_12680	1087677	1088514	+	Fatty acid and phospholipid metabolism	short chain dehydrogenase	-2.88289	1.81777e-05	2967.16	8554.67	1.58335	0.256425	48.1653	37.255
PA14_12690	PA14_12690	1088520	1088955	-	Carbon compound catabolism	hypothetical protein	-1.49818	0.0940613	340.486	510.007	-2.75045	0.00602341	25.8514	81.451
PA14_12700	PA14_12700	1089021	1089678	-	Hypothetical, unclassified, unknown	hypothetical protein	1.80328	0.0342988	175.446	97.2475	1.17426	0.693437	32.3108	32.6045
PA14_12710	PA14_12710	1089761	1090856	-	Biosynthesis of cofactors, prosthetic groups and carriers	hypothetical protein	1.14577	0.626395	141.839	123.736	1.42296	0.571649	3.33688	1.18549
PA14_12730	PA14_12730	1091013	1091595	-	Amino acid biosynthesis and metabolism	hypothetical protein	1.96626	0.0584973	165.045	83.803	-1.31731	0.585148	9.59224	8.43016
PA14_12740	PA14_12740	1091835	1092411	+	Hypothetical, unclassified, unknown	hypothetical protein	7.4683	6.30067e-14	6854.78	917.5	2.1353	0.0269087	266.46	108.161
PA14_12750	PA14_12750	1092476	1092980	+	Hypothetical, unclassified, unknown	hypothetical protein	1.78397	0.0151415	1234.98	692.001	-1.32045	0.51603	15.2183	19.4435
PA14_12760	PA14_12760	1093057	1094407	+	Transcription, RNA processing and degradation	ATP-dependent RNA helicase	1.38573	0.216561	1196.23	862.87	1.27689	0.441977	84.2177	63.7712
PA14_12770	PA14_12770	1094429	1095605	-	Hypothetical, unclassified, unknown	hypothetical protein	1.4171	0.224565	910.002	641.677	-3.75591	0.00136404	9.79973	43.0105
PA14_12780	PA14_12780	1095963	1096593	-	Two-component regulatory systems	two-component response regulator	1.49804	0.134467	685.754	457.946	-1.15443	0.676525	46.4883	48.1074
PA14_12810	PA14_12810	1096874	1098053	+	Two-component regulatory systems	two-component response regulator	1.07692	0.752333	790.251	733.895	1.03525	0.931708	25.0146	18.3495
PA14_12820	PA14_12820	1098154	1101793	+	Two-component regulatory systems	two-component sensor	-1.1036	0.686789	397.594	438.698	-2.13345	0.149441	5.2111	17.903
PA14_12840	PA14_12840	1102007	1102598	+	Translation, post-translational modification, degradation	acetyltransferase	-2.47735	9.21556e-05	4299.51	10651.8	3.40465	4.51472e-05	868.726	231.013
PA14_12850	PA14_12850	1102624	1103203	+	Translation, post-translational modification, degradation	acetyltransferase	-2.0055	0.00289335	991.642	1988.97	-1.06836	0.84897	38.3656	42.2202
PA14_12860	PA14_12860	1103205	1104801	+	Hypothetical, unclassified, unknown	hypothetical protein	-1.58846	0.0586155	1350.13	2144.16	-1.50742	0.246474	36.4845	55.3008
tesB	PA14_12870	1104834	1105704	+	Fatty acid and phospholipid metabolism	acyl-CoA thioesterase	1.21447	0.401292	1127.83	928.664	1.47223	0.209348	124.257	91.1471
PA14_12890	PA14_12890	1105700	1106297	+	Putative enzymes	hypothetical protein	1.23901	0.407768	644.567	520.058	-2.72269	0.0356673	7.29622	20.7607
PA14_12900	PA14_12900	1106420	1106702	-	DNA replication, recombination, modification and repair	DNA binding protein	3.54828	0.000222926	9288.67	2617.85	3.27321	6.77077e-05	3315.05	950.729
PA14_12910	PA14_12910	1107071	1107251	+	Hypothetical, unclassified, unknown	hypothetical protein	1.973	0.0247829	178.62	90.465	-1.44591	0.551535	0	0.395164
PA14_12920	PA14_12920	1107457	1108471	+	Transport of small molecules	taurine ABC transporter periplasmic protein	1.10968	0.748059	69.6717	62.7237	-2.61637	0.186156	0	4.91391
PA14_12940	PA14_12940	1108534	1109326	+	Transport of small molecules	taurine ABC transporter ATP-binding protein	-1.31101	0.409915	62.3156	81.5746	1.81963	0.266791	7.71461	5.96768
PA14_12960	PA14_12960	1109315	1110134	+	Transport of small molecules	taurine ABC transporter permease	1.34239	0.428838	48.5796	36.4495	-1.05613	0.935817	1.45924	0.922049
tauD	PA14_12970	1110240	1111074	+	Carbon compound catabolism	taurine dioxygenase	1.23425	0.562187	81.471	66.0547	-2.07261	0.318248	0	0.790327
PA14_12980	PA14_12980	1111236	1113273	+	Membrane proteins	hypothetical protein	-1.21803	0.414791	1346.89	1640.25	-1.18287	0.635317	36.2804	46.6072
PA14_12990	PA14_12990	1113380	1115342	-	Transport of small molecules	choline transporter	-1.10991	0.701622	341.706	379.55	-1.13766	0.831498	3.75185	2.5027
PA14_13000	PA14_13000	1115531	1116506	-	Transcriptional regulators	transcriptional regulator	-1.68615	0.0359747	249.549	420.885	-1.80607	0.276258	6.46627	15.0967
PA14_13010	PA14_13010	1116681	1117461	-	Hypothetical, unclassified, unknown	hypothetical protein	-4.17189	3.39067e-07	102.389	427.664	1.41117	0.427713	34.6103	21.6827
cioA	PA14_13030	1117898	1119365	+	Energy metabolism	CioA, cyanide insensitive terminal oxidase	2.87182	2.17895e-05	27494.8	9574.15	1.22875	0.469296	1090.15	881.406
cioB	PA14_13040	1119368	1120376	+	Energy metabolism	CioB, cyanide insensitive terminal oxidase	1.71337	0.0230555	19005.9	11093	1.42472	0.284683	362.43	248.722
PA14_13050	PA14_13050	1120389	1120560	+	Hypothetical, unclassified, unknown	hypothetical protein	3.37327	1.48495e-06	14973.2	4438.92	1.30804	0.498083	63.8088	57.0021
PA14_13060	PA14_13060	1120834	1121623	-	Transcriptional regulators	transcriptional regulator	-1.26644	0.323785	390.492	494.578	1.87929	0.180398	18.5586	8.99726
PA14_13070	PA14_13070	1121724	1122906	+	Transport of small molecules	MFS family transporter	1.35627	0.298861	264.344	194.924	-1.37972	0.636016	2.29261	2.10754
PA14_13090	PA14_13090	1122962	1124138	-	Fatty acid and phospholipid metabolism	acyl-CoA thiolase	-1.73202	0.0327658	666.134	1153.67	1.2575	0.47381	87.7792	66.8008
PA14_13110	PA14_13110	1124319	1126002	+	Fatty acid and phospholipid metabolism	long-chain-fatty-acid--CoA ligase	-2.06142	0.0424806	1085.83	2238.63	-3.34519	0.0020318	60.4822	220.384
PA14_13130	PA14_13130	1126213	1128139	+	Hypothetical, unclassified, unknown	hypothetical protein	-2.84208	0.000946316	1844.18	5241.85	-4.20383	7.01012e-05	62.7714	291.165
PA14_13140	PA14_13140	1128199	1129567	+	Hypothetical, unclassified, unknown	hypothetical protein	-4.50381	1.63755e-10	1749.41	7879.78	-5.80368	8.59053e-06	44.6243	289.274
PA14_13150	PA14_13150	1129900	1132621	+	Transcriptional regulators	transcriptional regulator	-1.66146	0.0277921	3317.84	5512.24	1.22834	0.528179	106.96	80.1046
PA14_13170	PA14_13170	1132652	1135031	-	Transport of small molecules	metal transporting P-type ATPase	-2.70548	1.23199e-05	1103.1	2984.42	1.15077	0.703	96.7387	82.4243
PA14_13190	PA14_13190	1135534	1136926	+	Hypothetical, unclassified, unknown	hypothetical protein	-8.29171	4.86833e-11	2309.08	19148.8	1.62512	0.190364	149.734	92.9509
PA14_13200	PA14_13200	1137042	1137819	+	Hypothetical, unclassified, unknown	hypothetical protein	-2.56913	0.000174933	434.212	1115.25	-1.40536	0.526251	8.96295	8.43016
PA14_13210	PA14_13210	1137828	1138011	-	Hypothetical, unclassified, unknown	hypothetical protein	-3.39135	2.62809e-05	412.852	1401.22	-1.14368	0.782406	12.9257	16.0187
PA14_13220	PA14_13220	1138173	1138602	-	Translation, post-translational modification, degradation	protein-tyrosine-phosphatase	-1.46991	0.200983	155.091	228.378	1.15903	0.768771	12.0889	12.9891
moaC	PA14_13230	1138819	1139302	+	Biosynthesis of cofactors, prosthetic groups and carriers	molybdenum cofactor biosynthesis protein MoaC	-1.17607	0.509056	1319.27	1551.58	-2.10827	0.107185	128.216	288.385
moaD	PA14_13240	1139298	1139550	+	Biosynthesis of cofactors, prosthetic groups and carriers	molybdopterin converting factor, small subunit	-1.61427	0.0744772	501.136	808.981	-1.92433	0.150873	73.3874	144.648
moaE	PA14_13250	1139554	1140007	+	Biosynthesis of cofactors, prosthetic groups and carriers	molybdopterin converting factor, large subunit	-1.5347	0.0877055	682.714	1047.28	-3.16637	0.0021246	31.4775	99.9945
moaB1	PA14_13260	1140108	1140666	+	Biosynthesis of cofactors, prosthetic groups and carriers	MoaB1	-1.97425	0.0291019	221.14	435.82	-13.6511	2.26605e-08	52.3184	1024.35
moeA1	PA14_13280	1140662	1141886	+	Biosynthesis of cofactors, prosthetic groups and carriers	molybdenum cofactor biosynthetic protein A1	-1.38659	0.345293	328.26	454.58	-9.37244	4.07916e-06	12.5039	162.814
PA14_13290	PA14_13290	1142000	1142996	+	Translation, post-translational modification, degradation	protease	2.6717	0.00135934	643.794	240.469	-2.36572	0.033522	45.2536	121.867
PA14_13300	PA14_13300	1143007	1143898	+	Translation, post-translational modification, degradation	hypothetical protein	2.85553	3.06582e-05	497.395	174.024	-2.67865	0.00201788	48.1619	129.833
PA14_13320	PA14_13320	1143891	1144407	+	Fatty acid and phospholipid metabolism	hypothetical protein	3.69274	5.79093e-06	371.257	100.517	-2.18549	0.0503213	31.0659	70.3572
PA14_13330	PA14_13330	1144658	1146221	+	Putative enzymes	hypothetical protein	1.96512	0.0139305	541.224	275.614	-1.17465	0.80207	4.16683	3.02959
PA14_13340	PA14_13340	1146257	1148600	+	Transcription, RNA processing and degradation	extracellular nuclease	-1.7586	0.0163188	586.037	1030.8	-1.1229	0.755441	30.6475	37.8734
PA14_13350	PA14_13350	1148921	1149641	-	Hypothetical, unclassified, unknown	hypothetical protein	-1.21502	0.640118	784.997	954.245	-3.53925	0.00214948	32.5252	117.301
PA14_13360	PA14_13360	1149637	1150423	-	Hypothetical, unclassified, unknown	hypothetical protein	1.85407	0.109467	882.157	476.036	-2.608	0.0372959	30.8619	80.2987
PA14_13370	PA14_13370	1150419	1150803	-	Hypothetical, unclassified, unknown	hypothetical protein	1.84405	0.076848	629.811	341.539	-2.95662	0.0234215	12.5141	36.527
PA14_13380	PA14_13380	1150795	1151323	-	Hypothetical, unclassified, unknown	hypothetical protein	2.20665	0.0150444	849.431	384.985	-7.6118	2.09459e-07	10.2181	89.7203
PA14_13390	PA14_13390	1151319	1151715	-	Hypothetical, unclassified, unknown	hypothetical protein	3.63277	1.41162e-06	2585.93	711.363	-4.2832	2.50496e-06	32.9401	147.604
prfC	PA14_13410	1152099	1153683	-	Translation, post-translational modification, degradation	peptide chain release factor 3	1.46786	0.102498	844.494	575.359	-4.82451	4.51689e-07	47.9544	248.155
PA14_13420	PA14_13420	1153903	1154365	+	Hypothetical, unclassified, unknown	hypothetical protein	2.0159	0.00281185	2273.67	1127.7	2.87543	0.000388283	1567.56	529.071
fecA	PA14_13430	1154464	1156819	-	Transport of small molecules	Fe(III) dicitrate transport protein FecA	-2.24963	0.00726337	255.995	575.391	4.69036	0.00332949	16.8885	1.44893
fecR	PA14_13450	1156913	1157867	-	Membrane proteins	transmembrane sensor	-1.30435	0.466213	969.598	1264.28	1.73894	0.438343	1.87763	0.395164
fecI	PA14_13460	1157863	1158373	-	Transcriptional regulators	RNA polymerase sigma factor	-5.63892	4.53315e-12	165.29	931.136	2.73157	0.092536	5.62949	0.790327
PA14_13470	PA14_13470	1158473	1159355	-	Transcriptional regulators	AraC family transcriptional regulator	1.85348	0.0253965	612.042	329.897	1.13298	0.746028	26.6814	20.8924
PA14_13490	PA14_13490	1159480	1160383	+	Membrane proteins	hypothetical protein	1.37235	0.266726	131.407	95.6893	1.20209	0.75228	6.25537	6.62628
PA14_13500	PA14_13500	1160400	1161378	-	Energy metabolism	2-hydroxyacid dehydrogenase	1.5943	0.113991	444.829	278.477	-1.04734	0.901944	37.1172	35.1585
PA14_13510	PA14_13510	1161472	1162426	-	Transcriptional regulators	LysR family transcriptional regulator	-1.90218	0.02193	440.481	838.286	1.27917	0.511951	41.0731	29.7579
PA14_13520	PA14_13520	1162671	1164162	+	Protein secretion/export apparatus	outer membrane protein	3.84158	5.49146e-06	627.713	163.393	8.39546	1.35834e-05	63.3597	6.88972
PA14_13530	PA14_13530	1164158	1166354	+	Protein secretion/export apparatus	outer membrane protein	5.26672	3.79657e-08	431.245	82.0333	-1.21323	0.769539	3.75185	2.89787
PA14_13560	PA14_13560	1166580	1167489	+	Protein secretion/export apparatus	hypothetical protein	2.76713	0.000915752	385.91	139.533	2.41206	0.193229	4.58522	0.658606
PA14_13580	PA14_13580	1167616	1168780	-	Transport of small molecules	ABC transporter ATP-binding protein	-3.17172	1.58784e-06	1481.86	4699.87	-1.5497	0.321534	88.1907	131.223
PA14_13590	PA14_13590	1168792	1169455	-	Transport of small molecules	ABC transporter permease	-1.48085	0.0895939	766.256	1134.74	-1.54587	0.396573	31.0728	43.9034
PA14_13600	PA14_13600	1169454	1170390	-	Transport of small molecules	ABC transporter substrate-binding protein	-1.40789	0.164361	1346.4	1895.25	-1.48321	0.350572	94.2318	133.108
PA14_13610	PA14_13610	1170389	1171112	-	Transport of small molecules	ABC transporter permease	1.21768	0.543439	1116.91	917.223	-1.03982	0.905386	120.913	116.672
nhaP	PA14_13620	1171553	1172828	+	Transport of small molecules	Na+/H+ antiporter NhaP	1.11561	0.68911	481.263	430.995	-1.68972	0.189117	18.3477	33.4864
PA14_13630	PA14_13630	1172886	1173132	-	Hypothetical, unclassified, unknown	hypothetical protein	3.74338	5.30797e-08	1027.08	274.173	1.90535	0.118553	48.1619	18.7446
PA14_13650	PA14_13650	1173162	1174062	-	Carbon compound catabolism	hypothetical protein	1.0584	0.854108	401.878	379.387	-2.49337	0.0191324	15.6367	37.1343
PA14_13660	PA14_13660	1174166	1174823	-	Two-component regulatory systems	protein tyrosine phosphatase TpbA	17.5327	9.74383e-22	658.346	37.8548	8.65394	1.87952e-05	30.236	1.31721
PA14_13670	PA14_13670	1174917	1175304	-	Hypothetical, unclassified, unknown	hypothetical protein	2.4125	0.0127233	80.6242	33.2096	-2.01071	0.225943	2.08512	10.8816
PA14_13680	PA14_13680	1175324	1176155	-	Biosynthesis of cofactors, prosthetic groups and carriers	short chain dehydrogenase	1.68735	0.0678966	355.447	210.656	-1.14831	0.754542	26.6882	32.3009
PA14_13690	PA14_13690	1176242	1176992	-	Biosynthesis of cofactors, prosthetic groups and carriers	methyltransferase	1.27053	0.459863	648.224	510.121	1.04445	0.910181	39.2023	39.5857
PA14_13710	PA14_13710	1177007	1177472	-	Hypothetical, unclassified, unknown	hypothetical protein	1.39237	0.367046	736.474	528.91	1.96217	0.0828754	138.254	71.3999
PA14_13720	PA14_13720	1177637	1178033	-	Hypothetical, unclassified, unknown	hypothetical protein	1.82719	0.199079	2292.37	1254.64	2.0152	0.0985247	658.046	309.258
narL	PA14_13730	1178117	1178777	-	Two-component regulatory systems	transcriptional regulator NarL	-7.8714	3.27912e-12	636.393	5011.66	-1.5768	0.283427	18.5586	29.4945
narX	PA14_13740	1178773	1180642	-	Two-component regulatory systems	two-component sensor NarX	-2.17661	0.000676628	1523.15	3315.45	-1.89472	0.0536448	49.6143	96.8624
narK1	PA14_13750	1180816	1182112	+	Transport of small molecules	nitrite extrusion protein 1	-59.6739	8.05703e-57	30.6559	1826.8	-4.17825	0.00114538	7.08531	32.2606
narK2	PA14_13770	1182124	1183531	+	Transport of small molecules	nitrite extrusion protein 2	-22.4715	4.56412e-29	37.258	833.911	-2.58635	0.0362166	7.9221	27.5589
narG	PA14_13780	1183606	1187392	+	Energy metabolism	respiratory nitrate reductase alpha subun	-2.3335	0.0104798	249.176	580.765	-1.80884	0.228576	22.7152	45.9486
narH	PA14_13800	1187403	1188945	+	Energy metabolism	respiratory nitrate reductase beta subuni	-1.26479	0.405013	257.318	325.228	1.82731	0.223551	39.8077	13.699
narJ	PA14_13810	1188950	1189691	+	Energy metabolism	respiratory nitrate reductase delta chain	-1.33374	0.483541	57.4768	76.565	-1.83281	0.283426	9.58541	18.7849
narI	PA14_13830	1189693	1190377	+	Energy metabolism	respiratory nitrate reductase gamma chain	-1.07885	0.842819	50.6305	54.3213	-2.1496	0.141321	6.87783	16.6773
PA14_13840	PA14_13840	1190431	1191250	+	Translation, post-translational modification, degradation	peptidyl-prolyl cis-trans isomerase, PpiC-type	1.21516	0.637996	209.673	172.469	1.19462	0.730981	17.715	12.2903
moaA	PA14_13850	1191306	1192296	+	Biosynthesis of cofactors, prosthetic groups and carriers	molybdenum cofactor biosynthesis protein A	1.47129	0.231596	253.5	172.193	1.22679	0.739318	7.08531	3.16131
PA14_13860	PA14_13860	1192302	1192482	-	Hypothetical, unclassified, unknown	hypothetical protein	3.61325	0.000113521	253.112	70.2706	1.19349	0.808411	0.833365	0.263442
PA14_13870	PA14_13870	1192616	1193000	-	Hypothetical, unclassified, unknown	hypothetical protein	1.36426	0.285503	108.362	79.4049	1.48473	0.584403	2.08512	4.51874
PA14_13880	PA14_13880	1193042	1193138	-	Hypothetical, unclassified, unknown	hypothetical protein	-1.57487	0.302233	18.4554	29.0555	-1.23579	0.730121	0	0.131721
PA14_13890	PA14_13890	1193190	1194201	-	Related to phage, transposon, or plasmid	integrase	1.41232	0.18333	280.33	198.743	1.42948	0.604012	2.08512	4.65046
PA14_13920	PA14_13920	1195464	1195623	+	Hypothetical, unclassified, unknown	hypothetical protein	-1.52733	0.269115	96.5578	147.047	-1.1899	0.798446	0	0.131721
PA14_13940	PA14_13940	1196244	1197924	+	Secreted Factors (toxins, enzymes, alginate)	S-type pyocin protein	-1.34355	0.251769	659.262	886.209	-1.51296	0.402949	26.4705	38.715
PA14_13950	PA14_13950	1197923	1198262	+	Hypothetical, unclassified, unknown	hypothetical protein	-1.82052	0.019674	905.493	1648.36	1.9541	0.0652021	98.1775	49.1099
PA14_13960	PA14_13960	1198333	1198426	-	Hypothetical, unclassified, unknown	hypothetical protein	-1.65284	0.139147	103.881	171.337	-3.73827	0.0569856	0	3.16131
PA14_13970	PA14_13970	1198430	1198694	-	Hypothetical, unclassified, unknown	hypothetical protein	-1.79615	0.043486	212.189	380.773	-4.1821	0.0121268	1.45924	6.58606
PA14_13990	PA14_13990	1199241	1200033	+	Transport of small molecules	amino acid ABC transporter	-2.08933	0.00143103	1084.34	2265.34	1.91589	0.0592557	166.364	71.9489
PA14_14000	PA14_14000	1200056	1200689	-	Hypothetical, unclassified, unknown	hypothetical protein	-1.44036	0.149639	297.342	428.123	-1.41625	0.479922	8.12958	14.1746
PA14_14010	PA14_14010	1200751	1201879	-	Amino acid biosynthesis and metabolism	amino acid oxidase	-2.21932	0.00209986	266.513	591.084	-1.08296	0.88138	8.75888	6.05918
PA14_14020	PA14_14020	1201901	1202849	-	Amino acid biosynthesis and metabolism	hypothetical protein	-2.73948	0.000802468	246.895	676.689	-1.09443	0.855535	23.9874	24.4489
rhl	PA14_14040	1203009	1204533	-	Transcription, RNA processing and degradation	ATP-dependent RNA helicase RhlB	1.87876	0.0156427	3571.72	1900.65	-1.43961	0.294963	90.4765	121.9
PA14_14060	PA14_14060	1204816	1206715	+	Fatty acid and phospholipid metabolism	AMP-binding protein	-2.86235	1.842e-05	756.726	2165.54	-1.84084	0.154405	17.3069	31.7338
estB	PA14_14080	1206730	1207378	-	Fatty acid and phospholipid metabolism	carboxylesterase	-1.5025	0.18382	483.782	726.915	1.08783	0.831505	55.2609	44.2473
yhdW	PA14_14100	1207658	1208684	+	Transport of small molecules	amino acid-binding protein	-3.43425	1.00004e-06	3955.73	13584.3	1.39524	0.37356	116.777	87.1552
pcs	PA14_14110	1208797	1209514	+	Fatty acid and phospholipid metabolism	phosphatidylserine synthase	1.94589	0.0315726	3305.5	1698.82	2.14509	0.00813817	417.211	189.246
PA14_14130	PA14_14130	1209584	1210067	+	Hypothetical, unclassified, unknown	hypothetical protein	1.52674	0.102372	2246.45	1471.67	-1.64005	0.154706	45.2468	70.7122
PA14_14140	PA14_14140	1210133	1210835	+	Hypothetical, unclassified, unknown	hypothetical protein	1.09596	0.70795	1175.89	1072.71	1.08807	0.799477	64.6285	54.4702
PA14_14150	PA14_14150	1210827	1211142	+	DNA replication, recombination, modification and repair	GIY-YIG nuclease superfamily protein	1.47853	0.119559	478.293	323.67	-1.25783	0.616634	20.011	20.1936
PA14_14160	PA14_14160	1211170	1211860	+	Amino acid biosynthesis and metabolism	acetyltransferase	-1.01194	0.960047	524.579	530.874	-1.42061	0.386976	18.3443	29.6664
PA14_14170	PA14_14170	1211980	1212916	+	Translation, post-translational modification, degradation	hypothetical protein	-1.33636	0.274035	1804.81	2411.26	1.04011	0.906159	78.1869	73.9539
PA14_14200	PA14_14200	1212919	1213672	+	Membrane proteins	hypothetical protein	-1.06333	0.836978	1036.22	1101.33	-1.46216	0.450431	9.79631	9.48393
PA14_14210	PA14_14210	1213760	1214672	+	Hypothetical, unclassified, unknown	hypothetical protein	-1.22245	0.465179	430.949	527.085	-1.52574	0.178938	86.939	141.838
PA14_14220	PA14_14220	1214714	1215719	-	Hypothetical, unclassified, unknown	nucleoid-associated protein NdpA	-1.05874	0.842975	576.102	610.123	-4.23187	0.0043455	19.596	94.2209
PA14_14230	PA14_14230	1215811	1217167	-	Protein secretion/export apparatus	hypothetical protein	-3.55383	1.34697e-06	965.986	3433.41	-1.26125	0.522634	44.8284	66.2628
PA14_14250	PA14_14250	1217240	1217711	-	Hypothetical, unclassified, unknown	hypothetical protein	-1.07178	0.787755	459.307	491.852	2.39591	0.0175635	55.2438	23.4353
PA14_14270	PA14_14270	1217814	1218357	+	Putative enzymes	isochorismatase family hydrolase	-2.34518	0.00333145	6091.36	14284.5	1.47475	0.24971	248.742	173.429
PA14_14280	PA14_14280	1218346	1219243	-	Transcriptional regulators	LysR family transcriptional regulator	1.35967	0.292821	525.943	386.7	-2.25776	0.121954	4.79612	21.4997
PA14_14290	PA14_14290	1219366	1219978	+	Hypothetical, unclassified, unknown	hypothetical protein	1.51914	0.166823	1040.02	684.366	2.60527	0.00853841	101.936	33.1827
PA14_14300	PA14_14300	1220134	1221262	-	Carbon compound catabolism	zinc-binding oxidoreductase	4.77843	2.72112e-07	1632.59	341.666	-2.08058	0.0614885	28.5624	60.5696
PA14_14310	PA14_14310	1221192	1221495	-	Transcriptional regulators	transcriptional regulator	5.99083	6.9754e-08	3659.09	610.579	1.87345	0.111438	148.394	71.9379
PA14_14320	PA14_14320	1221588	1222182	+	Hypothetical, unclassified, unknown	hypothetical protein	9.06505	5.07745e-07	284.825	31.6221	2.16207	0.0793872	72.3636	27.215
PA14_14330	PA14_14330	1222473	1222824	-	Chaperones & heat shock proteins	chaperone	-2.28473	0.0446699	23.0067	52.916	1.51602	0.427957	11.8849	4.3468
ybiN	PA14_14340	1223011	1224022	-	Hypothetical, unclassified, unknown	SAM-dependent methyltransferase	-3.03939	0.000299648	115.69	352.017	-3.00935	0.0558991	2.711	7.63983
PA14_14360	PA14_14360	1224113	1225946	-	Transport of small molecules	sodium:sulfate symporter	-7.77211	1.14866e-17	674.105	5237.92	1.04685	0.927179	22.1064	14.7528
PA14_14370	PA14_14370	1226064	1226859	-	Transport of small molecules	ABC-transporter ATP-binding component	-2.02233	0.00567948	240.105	485.6	-2.8048	0.0314182	11.0515	30.3763
PA14_14380	PA14_14380	1226861	1227752	-	Transport of small molecules	ABC transporter permease	1.13473	0.621926	227.209	200.331	-3.21528	0.0174942	8.96637	34.8036
PA14_14390	PA14_14390	1227835	1228813	-	Transport of small molecules	ABC-type transport protein, periplasmic c	-1.12295	0.668378	1661.2	1865.11	-1.7447	0.0752946	77.3536	137.593
PA14_14400	PA14_14400	1228935	1229070	+	Hypothetical, unclassified, unknown	hypothetical protein	-2.13657	0.055812	29.9942	63.7321
PA14_14420	PA14_14420	1229162	1229642	+	Hypothetical, unclassified, unknown	hypothetical protein	-1.01043	0.975241	124.847	126.056	-2.35443	0.146073	2.711	8.6021
PA14_14430	PA14_14430	1231206	1231584	+	Hypothetical, unclassified, unknown	hypothetical protein	-2.02104	0.00961785	418.765	846.939	1.71712	0.32098	9.37792	2.63442
valS	PA14_14440	1231580	1234433	-	Translation, post-translational modification, degradation	valyl-tRNA synthetase	-1.1346	0.629992	1632.86	1852.63	-1.62714	0.0879531	203.474	327.44
PA14_14450	PA14_14450	1234553	1234922	-	Hypothetical, unclassified, unknown	hypothetical protein	-5.69643	1.28397e-05	393.397	2242.51	-1.0403	0.91172	92.589	91.4728
holC	PA14_14460	1234933	1235362	-	DNA replication, recombination, modification and repair	DNA polymerase III subunit chi	-1.4178	0.137842	579.7	822.005	-2.9832	0.00517194	13.7591	47.3975
pepA	PA14_14470	1235358	1236846	-	Translation, post-translational modification, degradation	leucyl aminopeptidase	-1.5622	0.115482	3067	4791.4	1.27928	0.311753	605.865	468.648
PA14_14480	PA14_14480	1237182	1237995	+	Transcriptional regulators	transcriptional regulator	-1.02789	0.918378	677.935	696.301	-1.32511	0.555377	12.9223	14.2661
PA14_14490	PA14_14490	1238078	1239002	+	Amino acid biosynthesis and metabolism	hydrolase	-1.02231	0.929991	326.848	333.872	1.89844	0.167889	21.0553	6.05918
yjgP	PA14_14500	1239194	1240313	+	Membrane proteins	hypothetical protein	2.776	0.000176022	3998.84	1439.95	2.99225	7.88984e-05	433.827	137.462
yjgQ	PA14_14510	1240305	1241373	+	Membrane proteins	hypothetical protein	2.2029	0.000837212	2466.27	1119.27	-2.91518	0.00485317	27.3141	79.0106
PA14_14520	PA14_14520	1241504	1242002	-	Membrane proteins	hypothetical protein	1.87157	0.0210707	288.206	154.259	2.35327	0.0113288	82.9694	34.0132
PA14_14530	PA14_14530	1242131	1243703	+	Membrane proteins	hypothetical protein	-1.21685	0.39665	1367.52	1663.93	1.2418	0.663369	16.0551	7.90327
PA14_14540	PA14_14540	1243939	1244128	+	Hypothetical, unclassified, unknown	hypothetical protein	1.26931	0.387647	831.238	655.32	1.96579	0.110097	27.1032	14.8332
PA14_14550	PA14_14550	1244087	1244495	+	Hypothetical, unclassified, unknown	hypothetical protein	1.22094	0.481155	4801.68	3933.08	-2.65897	0.0246046	205.981	619.317
PA14_14560	PA14_14560	1244523	1244649	-	Hypothetical, unclassified, unknown	hypothetical protein	1.42353	0.460666	34.7194	24.381	2.02458	0.338403	1.45924	0.131721
rna12	PA14_14570	1244742	1244826	-	Non-coding RNA gene	tRNA-Leu	-352.542	4.09953e-111	114.855	40494.2	-1.11902	0.877881	96256	115157
queA	PA14_14590	1244928	1245972	+	Translation, post-translational modification, degradation	S-adenosylmethionine--tRNA ribosyltransferase-isomerase	1.80596	0.0312649	718.525	397.666	-1.28609	0.456645	125.485	158.142
tgt	PA14_14600	1245984	1247103	+	Translation, post-translational modification, degradation	queuine tRNA-ribosyltransferase	1.02521	0.928185	509.479	497.268	-2.834	0.0485515	18.9702	54.796
yajC	PA14_14610	1247146	1247485	+	Protein secretion/export apparatus	preprotein translocase subunit YajC	3.73024	1.41412e-08	1978.55	530.478	-2.85197	0.022275	493.288	1603.87
secD	PA14_14630	1247544	1249407	+	Protein secretion/export apparatus	preprotein translocase subunit SecD	1.57512	0.0489112	2223.42	1411.41	-1.52028	0.212576	138.839	226.479
secF	PA14_14650	1249417	1250338	+	Protein secretion/export apparatus	preprotein translocase subunit SecF	-1.39428	0.17075	1815.32	2530.98	-2.36911	0.00554025	65.2544	169.001
ycfJ	PA14_14660	1250521	1251070	+	Protein secretion/export apparatus	hypothetical protein	2.95422	5.64259e-06	163272	55267.1	5.83234	4.29288e-09	18255.8	2895.77
suhB	PA14_14680	1251174	1251990	-	Adaptation, Protection	extragenic suppressor protein SuhB	4.31546	9.11754e-08	3444.33	798.083	-1.06946	0.814451	840.538	910.611
PA14_14690	PA14_14690	1252141	1252915	+	Translation, post-translational modification, degradation	methyltransferase	3.84704	1.10258e-08	2633.59	684.395	1.06845	0.83798	198.651	193.966
cysE	PA14_14700	1252914	1253691	+	Amino acid biosynthesis and metabolism	serine O-acetyltransferase	2.68473	2.21617e-05	3932.03	1464.52	1.05844	0.841649	154.486	138.567
PA14_14710	PA14_14710	1253835	1254327	+	Transcriptional regulators	Rrf2 family protein	9.31122	1.92294e-16	44002.7	4726.26	17.1978	7.74553e-18	4872.87	236.362
iscS	PA14_14730	1254356	1255571	+	Amino acid biosynthesis and metabolism	cysteine desulfurase	6.68911	5.23227e-14	106068	15856.8	9.05458	4.32517e-19	7440.33	774.877
iscU	PA14_14740	1255606	1255993	+	Biosynthesis of cofactors, prosthetic groups and carriers	scaffold protein	3.33919	5.91498e-05	35453.8	10617.7	3.21333	0.00024695	978.817	282.838
icsA	PA14_14750	1256020	1256344	+	Energy metabolism	iron-binding protein IscA	3.05819	0.000566611	31534.2	10311.7	1.8582	0.060969	426.368	209.736
hscB	PA14_14770	1256351	1256873	+	Chaperones & heat shock proteins	co-chaperone HscB	4.95264	6.46931e-10	34441.5	6954.67	2.51446	0.031547	152.214	45.2206
hscA	PA14_14780	1256915	1258775	+	Chaperones & heat shock proteins	chaperone protein HscA	3.16274	2.94231e-06	50477	15959.8	3.48804	0.000478762	734.385	190.403
fdx2	PA14_14800	1258781	1259120	+	Energy metabolism	ferredoxin 2Fe-2S	2.13	0.00128576	23573.8	11067.5	2.81592	0.0107603	205.532	56.4571
PA14_14810	PA14_14810	1259145	1259346	+	Hypothetical, unclassified, unknown	hypothetical protein	2.13776	0.00138858	26185.1	12249	3.1336	0.00339318	323.99	84.3307
ndk	PA14_14820	1259589	1260021	+	Nucleotide biosynthesis and metabolism	nucleoside diphosphate kinase	1.54356	0.0608384	10097.7	6541.66	-1.29983	0.279664	1300.25	1702.83
PA14_14830	PA14_14830	1260045	1261185	+	Energy metabolism	hypothetical protein	1.64504	0.0365493	11614.4	7060.17	-2.6885	0.000762144	343.596	973.855
pilF	PA14_14850	1261202	1261961	+	Motility & Attachment	type 4 fimbrial biogenesis protein PilF	2.23251	0.000448952	5937.05	2659.54	-2.13525	0.00374325	363.576	803.862
PA14_14860	PA14_14860	1261957	1263001	+	Hypothetical, unclassified, unknown	hypothetical protein	1.67556	0.0239786	6534	3899.78	-1.98492	0.0235022	109.256	216.827
ispG	PA14_14880	1262997	1264113	+	Fatty acid and phospholipid metabolism	4-hydroxy-3-methylbut-2-en-1-yl diphosphate synthase	1.3826	0.174282	8940.15	6466.56	-1.46926	0.319647	175.133	251.938
hisS	PA14_14890	1264131	1265421	+	Translation, post-translational modification, degradation	histidyl-tRNA synthetase	1.25732	0.318787	9983.65	7940.64	-1.70867	0.161737	83.6055	136.613
PA14_14900	PA14_14900	1265447	1266092	+	Hypothetical, unclassified, unknown	hypothetical protein	-1.28003	0.277227	4425.84	5665.39	-1.62809	0.132848	117.379	185.236
PA14_14910	PA14_14910	1266093	1267236	+	Hypothetical, unclassified, unknown	hypothetical protein	-1.37209	0.164472	8845.33	12136.7	1.2415	0.515419	216.002	161.841
engA	PA14_14930	1267313	1268795	+	Translation, post-translational modification, degradation	GTP-binding protein EngA	-1.3284	0.258387	7429.26	9868.57	1.22609	0.598751	163.656	118.75
ybdL	PA14_14940	1269091	1270240	+	Amino acid biosynthesis and metabolism	aminotransferase	-1.76777	0.0180567	953.6	1685.34	1.32119	0.453749	62.7543	43.102
yafV	PA14_14960	1270227	1271022	+	Amino acid biosynthesis and metabolism	hypothetical protein	-1.15688	0.568496	5253.18	6077.04	1.93569	0.0297504	160.129	82.5962
PA14_14975	PA14_14975	1271155	1271743	+	Hypothetical, unclassified, unknown	hypothetical protein	-1.97886	0.00337899	1550.12	3067.81	7.4965	8.40928e-12	10011.6	1237.64
mocA	PA14_14990	1271831	1272782	-	Energy metabolism	oxidoreductase	1.93556	0.0917583	4016.81	2075.26	1.20806	0.492187	1153.84	946.041
PA14_15000	PA14_15000	1272962	1273418	+	Hypothetical, unclassified, unknown	hypothetical protein	2.10447	0.00371795	411.568	195.318	-1.43725	0.29448	38.3656	50.2149
PA14_15020	PA14_15020	1273471	1273804	+	Hypothetical, unclassified, unknown	hypothetical protein	1.71667	0.0259082	1229.51	715.89	3.15218	0.000473428	216.21	56.2741
leuA	PA14_15030	1273873	1275652	-	Amino acid biosynthesis and metabolism	2-isopropylmalate synthase	-1.26719	0.396578	3458.7	4382.94	1.22214	0.512178	259.593	202.653
PA14_15050	PA14_15050	1276024	1276486	+	Hypothetical, unclassified, unknown	hypothetical protein	-1.22039	0.406701	5921.32	7226.7	1.75514	0.134509	676.974	384.423
oprC	PA14_15070	1276606	1278778	+	Transport of small molecules	outer membrane copper receptor OprC	-1.12036	0.617241	10269.2	11505.2	1.033	0.918841	255.429	238.561
PA14_15080	PA14_15080	1278842	1280258	+	Membrane proteins	hypothetical protein	1.41213	0.131812	5184.5	3671.59	2.27081	0.0687744	235.248	89.4166
PA14_15090	PA14_15090	1280275	1280671	-	Hypothetical, unclassified, unknown	hypothetical protein	1.10954	0.70981	1411.61	1272.59	2.93284	0.0014658	368.849	107.503
PA14_15100	PA14_15100	1280757	1281606	-	Membrane proteins	hypothetical protein	-2.28497	0.000430447	1645.85	3761.1	1.9894	0.0367893	73.3874	35.3304
PA14_15110	PA14_15110	1281777	1282167	+	Hypothetical, unclassified, unknown	hypothetical protein	-1.02257	0.922438	3338.34	3413.64	1.03708	0.910373	263.735	261.769
PA14_15120	PA14_15120	1282295	1282772	+	Membrane proteins	hypothetical protein	-1.51966	0.152386	9296.74	14128.5	-1.4048	0.226137	265.637	375.961
PA14_15130	PA14_15130	1282828	1283401	+	Hypothetical, unclassified, unknown	hypothetical protein	-1.13247	0.611279	10044.5	11375.2	1.87441	0.108597	279.866	138.962
PA14_15140	PA14_15140	1283435	1284065	-	Hypothetical, unclassified, unknown	hypothetical protein	-3.35383	9.97087e-05	93.1662	313.469	-1.39289	0.548514	6.25537	5.79573
PA14_15150	PA14_15150	1284185	1285139	+	Transcriptional regulators	transcriptional regulator	1.53654	0.124178	2709.25	1763.11	1.0117	0.97831	28.7665	27.5187
PA14_15160	PA14_15160	1285135	1285843	-	Hypothetical, unclassified, unknown	hypothetical protein	1.33804	0.425692	163.479	122.149	1.23604	0.721946	6.46285	2.89787
PA14_15180	PA14_15180	1285901	1287182	-	Transport of small molecules	transporter	-1.29754	0.425318	57.6664	74.7922	-1.87048	0.357182	0.833365	1.44893
PA14_15190	PA14_15190	1287178	1287673	-	Transport of small molecules	hypothetical protein	-1.19386	0.720608	14.3813	17.2928	-2.16371	0.293135	0	0.922049
PA14_15200	PA14_15200	1287745	1288786	-	Transport of small molecules	hypothetical protein	2.91958	0.00178525	174.75	60.066	-1.52907	0.358358	31.0728	60.3756
PA14_15210	PA14_15210	1288937	1289873	-	Transcriptional regulators	LysR family transcriptional regulator	1.32138	0.269043	312.033	235.983	-4.23735	0.00720656	2.711	14.1344
xseA	PA14_15230	1289879	1291259	-	DNA replication, recombination, modification and repair	exodeoxyribonuclease VII large subunit	2.3375	0.0013804	1160.93	496.221	-1.17527	0.684097	39.403	38.6748
PA14_15240	PA14_15240	1291295	1292204	-	Transcriptional regulators	LysR family transcriptional regulator	1.31246	0.512858	36.9109	27.8324	1.4314	0.448828	13.1332	5.00541
PA14_15250	PA14_15250	1292311	1293094	+	Membrane proteins	hypothetical protein	1.09544	0.804286	46.4478	42.5293	1.12562	0.869256	2.29261	1.05377
PA14_15260	PA14_15260	1293078	1294221	-	Putative enzymes	acetylpolyamine aminohydrolase	-1.50525	0.300828	27.873	41.7648	1.95284	0.361346	3.12597	0.526885
PA14_15270	PA14_15270	1294250	1295408	-	Transport of small molecules	hypothetical protein	-2.0587	0.0742865	18.591	38.2516	1.44089	0.617002	0.833365	0.131721
PA14_15280	PA14_15280	1295420	1296317	-	Hypothetical, unclassified, unknown	hypothetical protein	-2.38257	0.00260579	63.46	151.448	-1.07587	0.920799	0.833365	0.526885
PA14_15290	PA14_15290	1296451	1297429	-	Two-component regulatory systems	transcriptional regulator	-1.36891	0.236735	500.618	685.322	2.1546	0.143782	15.0108	3.55647
guaB	PA14_15310	1297692	1299162	+	Nucleotide biosynthesis and metabolism	inosine 5'-monophosphate dehydrogenase	1.282	0.379776	4257.13	3320.09	1.15921	0.599983	1444.47	1234.54
guaA	PA14_15340	1299241	1300819	+	Nucleotide biosynthesis and metabolism	GMP synthase	1.17531	0.4832	1771.32	1507.27	-4.85251	1.547e-05	148.261	792.814
PA14_15350	PA14_15350	1301125	1302328	+	Related to phage, transposon, or plasmid	integrase	2.24697	0.0253478	6961.8	3098.28	-1.03754	0.928747	191.739	197.373
PA14_15360	PA14_15360	1302742	1303723	-	Hypothetical, unclassified, unknown	hypothetical protein	3.03495	0.000305069	21344.8	7033.34	2.42748	0.0305994	577.931	224.767
PA14_15370	PA14_15370	1303856	1304084	-	Hypothetical, unclassified, unknown	hypothetical protein	-2.93961	0.000604884	43.7949	129.146	-1.58854	0.494541	0	0.395164
repA	PA14_15380	1304051	1304930	+	Related to phage, transposon, or plasmid	replicative helicase, RepA	2.04578	0.0230417	1556.7	760.937	-1.00425	0.993925	6.25195	7.15317
repC	PA14_15400	1304901	1305789	+	Related to phage, transposon, or plasmid	replication protein, RepC	-1.11285	0.681346	1205.98	1341.98	1.40694	0.531973	9.17044	3.42475
tnpR	PA14_15430	1306409	1306970	-	DNA replication, recombination, modification and repair	resolvase, essential for transposition	3.08132	2.06703e-05	747.304	242.554	-1.05863	0.922122	3.75185	2.23926
PA14_15435	PA14_15435	1307100	1308090	-	Hypothetical, unclassified, unknown	hypothetical protein	1.26685	0.357869	931.763	735.951	-1.11612	0.802297	19.392	17.4274
merE	PA14_15445	1308086	1308323	-	Hypothetical, unclassified, unknown	mercury resistance protein	-1.3377	0.278768	257.747	344.876	-1.27228	0.657377	6.46285	12.1988
merD	PA14_15450	1308319	1308685	-	Adaptation, Protection	transcriptional regulator MerD	1.1223	0.676324	551.238	491.253	1.16946	0.746572	15.0108	14.5698
merA	PA14_15460	1308702	1310388	-	Adaptation, Protection	mercuric reductase	-1.05678	0.816146	1766.18	1866.5	-1.33775	0.359645	49.6211	70.9646
merP	PA14_15470	1310459	1310735	-	Adaptation, Protection	periplasmic mercuric ion binding protein, MerP	1.25988	0.509095	280.979	223.306	-2.11447	0.0138732	68.377	154.655
merT	PA14_15475	1310747	1311098	-	Hypothetical, unclassified, unknown	mercuric transport protein	2.96045	6.84205e-05	335.679	113.594	-2.05685	0.0615056	69.6287	158.332
merR	PA14_15480	1311169	1311604	+	Transcriptional regulators	transcriptional regulator MerR	-1.03464	0.886254	5632.45	5827.88	1.1728	0.540758	263.946	227.687
PA14_15490	PA14_15490	1311857	1312034	+	Hypothetical, unclassified, unknown	hypothetical protein	1.60728	0.0814234	716.957	446.343	-2.72639	0.0996172	0.833365	10.4864
traK	PA14_15500	1312073	1312361	+	Related to phage, transposon, or plasmid	oriT-binding protein, TraK	-1.54856	0.116399	417.396	646.026	-2.24034	0.0346437	16.2592	37.3063
traJ	PA14_15510	1312654	1313026	+	Related to phage, transposon, or plasmid	conjugal transfer relaxosome component TraJ	-1.41928	0.150671	359.012	509.301	-1.56961	0.432021	2.50351	6.758
trbJ	PA14_15520	1313290	1314076	+	Related to phage, transposon, or plasmid	conjugal transfer protein TrbJ	1.16719	0.560823	325.666	278.88	1.0514	0.932007	5.83697	6.758
trbK	PA14_15530	1314093	1314369	+	Related to phage, transposon, or plasmid	entry/exclusion protein TrbK	-15.0058	5.52695e-19	53.1422	794.397	1.28908	0.702648	3.33346	1.18549
trbL	PA14_15540	1314365	1315988	+	Related to phage, transposon, or plasmid	mating pair formation protein TrbL	-3.59509	9.16021e-08	548.264	1970.55	1.34633	0.463563	32.3074	21.0241
PA14_15560	PA14_15560	1316503	1316812	-	Hypothetical, unclassified, unknown	hypothetical protein	1.59217	0.0872443	2627.54	1649.82	1.18219	0.655668	31.4775	29.403
PA14_15570	PA14_15570	1317147	1317348	+	Related to phage, transposon, or plasmid	hypothetical protein	2.24295	0.00473703	2149.09	958.246	-1.30043	0.411287	74.4214	99.537
PA14_15580	PA14_15580	1317406	1320187	+	Putative enzymes	Type II restriction enzyme, methylase subunit	1.0665	0.777751	6602.35	6190.87	-2.64796	0.00224193	166.578	452.461
PA14_15590	PA14_15590	1321217	1323335	+	Hypothetical, unclassified, unknown	hypothetical protein	-1.69091	0.0243203	7143.95	12080.2	-1.70665	0.14162	100.269	165.185
PA14_15600	PA14_15600	1323327	1324512	+	Hypothetical, unclassified, unknown	hypothetical protein	-2.71414	0.000103014	2285.4	6203.67	-1.35195	0.486741	42.9371	52.1505
PA14_15610	PA14_15610	1324804	1327411	+	Hypothetical, unclassified, unknown	hypothetical protein	-2.01709	0.00212391	10119	20410.9	-1.00323	0.991969	91.9323	88.8786
PA14_15620	PA14_15620	1328011	1328974	+	Putative enzymes	oxidoreductase	1.29863	0.404382	89.3801	69.0182	2.20447	0.0857724	22.9295	16.3224
PA14_15630	PA14_15630	1328894	1330193	+	Hypothetical, unclassified, unknown	hypothetical protein	1.46101	0.123855	590.967	404.695	-1.53692	0.41399	6.04446	9.39243
PA14_15650	PA14_15650	1330244	1331201	-	Transcriptional regulators	hypothetical protein	1.49545	0.0920242	680.788	455.103	1.29307	0.633767	12.2998	5.53229
PA14_15660	PA14_15660	1331349	1332345	+	Hypothetical, unclassified, unknown	oxidoreductase	1.04303	0.878277	418.784	401.241	1.37169	0.565041	6.67034	2.5027
cumA	PA14_15670	1332508	1333900	+	Biosynthesis of cofactors, prosthetic groups and carriers	metallo-oxidoreductase	-2.98568	0.000347575	2523.21	7532.42	2.00407	0.0527205	153.874	85.5233
cumB	PA14_15680	1333890	1334439	+	Nucleotide biosynthesis and metabolism	hypothetical protein	-1.42388	0.154411	1780.24	2534.51	1.04176	0.937764	10.0072	9.26071
PA14_15700	PA14_15700	1334827	1336084	+	Transport of small molecules	amino acid permease	1.92407	0.0144622	348.326	180.806	-1.01777	0.965203	25.0215	32.0776
PA14_15710	PA14_15710	1336209	1336794	+	Hypothetical, unclassified, unknown	hypothetical protein	1.66339	0.0494449	847.403	509.148	3.75195	0.00416619	147.152	24.8953
yfhD	PA14_15720	1336807	1338163	-	Transport of small molecules	transglycosylase	2.19747	0.00120046	1996.47	908.216	1.82056	0.08181	74.8535	41.0347
purL	PA14_15740	1338563	1342460	+	Nucleotide biosynthesis and metabolism	phosphoribosylformylglycinamidine synthase	1.40181	0.144183	4232.91	3019.82	-1.05194	0.841319	636.669	665.9
PA14_15750	PA14_15750	1342466	1342745	+	Hypothetical, unclassified, unknown	hypothetical protein	-4.94756	2.33277e-07	111.644	551.566	-3.27174	0.0679775	2.29261	9.91931
PA14_15770	PA14_15770	1342924	1343242	+	Hypothetical, unclassified, unknown	hypothetical protein	3.81463	4.58752e-09	6884.26	1804.75	6.30938	2.55349e-09	705.423	104.978
nagE	PA14_15780	1343443	1345156	-	Transport of small molecules	PTS system N-acetylglucosamine-specific IIBC component	-3.24863	8.46357e-06	558.475	1813.74	1.31518	0.550696	22.9363	14.0027
nagF	PA14_15790	1345180	1347709	-	Transport of small molecules	phosphoenolpyruvate-protein phosphotransferase	-2.99389	0.000975095	1938.99	5804.37	1.20649	0.648407	53.1552	43.4057
glmS	PA14_15810	1347725	1348748	-	Cell wall / LPS / capsule	aminotransferase	-2.71594	0.00164567	179.054	485.691	-1.2612	0.664337	11.463	15.7553
nagA	PA14_15820	1348744	1349836	-	Transport of small molecules	N-acetylglucosamine-6-phosphate deacetylase	-3.18897	3.68932e-06	148.175	472.363	-1.4341	0.526587	10.0038	10.2743
PA14_15830	PA14_15830	1349852	1350596	-	Transcriptional regulators	GntR family transcriptional regulator	-3.07269	7.86829e-05	98.6509	303.287	-4.10557	0.0257517	1.45924	6.98122
PA14_15840	PA14_15840	1350838	1351339	-	Hypothetical, unclassified, unknown	hypothetical protein	1.46079	0.114945	2631.57	1801.83	3.89114	0.000485502	169.463	42.919
PA14_15850	PA14_15850	1351401	1351956	-	Nucleotide biosynthesis and metabolism	hypothetical protein	1.29921	0.262276	1256.17	967.071	1.60137	0.169166	70.258	51.693
PA14_15860	PA14_15860	1352096	1352708	+	DNA replication, recombination, modification and repair	hypothetical protein	-1.69485	0.0375709	2094.22	3549.79	1.06096	0.847145	81.0952	71.6744
PA14_15870	PA14_15870	1352745	1353270	+	Transport of small molecules	hypothetical protein	1.16571	0.531233	6082.12	5217.47	1.15941	0.68837	87.558	63.3468
PA14_15880	PA14_15880	1353266	1353461	+	Hypothetical, unclassified, unknown	hypothetical protein	2.12263	0.00255801	1749.64	824.237	-1.84784	0.225108	8.75546	17.7311
purT	PA14_15890	1353498	1354680	+	Nucleotide biosynthesis and metabolism	phosphoribosylglycinamide formyltransferase 2	-1.18453	0.532771	1342.15	1589.6	-2.45933	0.00613599	49.4136	119.61
PA14_15910	PA14_15910	1354681	1355431	+	Amino acid biosynthesis and metabolism	hypothetical protein	1.84792	0.0211563	838.122	453.486	-1.77291	0.265467	7.50712	9.61565
yhjE	PA14_15920	1355438	1356752	-	Transport of small molecules	major facilitator transporter	1.73567	0.0697141	153.638	88.51	-1.73957	0.28855	6.67034	11.2365
yfjD	PA14_15930	1357055	1358348	-	Transport of small molecules	hemolysin	1.70405	0.0422224	363.183	213.069	-1.34055	0.540719	9.38134	11.3682
PA14_15940	PA14_15940	1358360	1359161	-	Membrane proteins	hypothetical protein	1.72334	0.0430476	518.4	300.353	-1.62013	0.22773	33.7701	53.4165
ffh	PA14_15960	1359461	1360835	+	Protein secretion/export apparatus	signal recognition particle protein Ffh	1.87876	0.0168037	3289.36	1750.3	1.71564	0.105877	677.83	388.126
rpsP	PA14_15970	1361044	1361296	+	Translation, post-translational modification, degradation	30S ribosomal protein S16	1.36735	0.172557	1621.21	1185.64	1.13504	0.632077	1208.21	1058.42
rimM	PA14_15980	1361311	1361839	+	Transcription, RNA processing and degradation	16S rRNA-processing protein RimM	1.56697	0.0682674	2524.64	1611.29	-2.9926	0.00740913	185.089	628.033
trmD	PA14_15990	1361845	1362604	+	Transcription, RNA processing and degradation	tRNA (guanine-N(1)-)-methyltransferase	1.53126	0.0857508	1779.94	1162.76	-1.98906	0.0961009	275.722	593.892
rplS	PA14_16000	1362645	1362996	+	Transcription, RNA processing and degradation	50S ribosomal protein L19	1.8734	0.0848596	3486.5	1861.42	-1.29779	0.367957	1768.08	2325.74
PA14_16010	PA14_16010	1363147	1363573	+	Fatty acid and phospholipid metabolism	hypothetical protein	-1.15682	0.636808	68.2718	79.1609	-3.47117	0.0306786	1.25176	5.66401
PA14_16020	PA14_16020	1363642	1364329	-	Hypothetical, unclassified, unknown	hypothetical protein	-1.34542	0.198395	3727.95	5015.44	1.34771	0.362128	68.1763	47.8842
PA14_16030	PA14_16030	1364441	1366277	-	Transport of small molecules	sodium/hydrogen antiporter	-1.34914	0.249726	1428.72	1927.13	-1.40467	0.335087	143.863	215.729
xerD	PA14_16040	1366491	1367388	+	DNA replication, recombination, modification and repair	site-specific tyrosine recombinase XerD	1.5599	0.151752	467.871	299.618	-1.00935	0.981237	31.0693	26.9516
dsbC	PA14_16050	1367514	1368243	+	Chaperones & heat shock proteins	thiol:disulfide interchange protein DsbC	1.59993	0.13598	2982.58	1863.82	2.9048	7.18097e-05	923.29	312.603
hom	PA14_16070	1368456	1369761	+	Amino acid biosynthesis and metabolism	homoserine dehydrogenase	1.13642	0.596541	1719.64	1512.93	-2.44813	0.00502051	148.22	387.416
thrC	PA14_16090	1369813	1371223	+	Amino acid biosynthesis and metabolism	threonine synthase	-1.18382	0.559268	1352.36	1601.3	-3.7403	0.000236611	40.0289	151.355
PA14_16100	PA14_16100	1371276	1372497	-	Hypothetical, unclassified, unknown	hypothetical protein	1.53056	0.171427	3659.61	2391.12	1.86013	0.109966	157.248	82.4645
PA14_16110	PA14_16110	1372593	1372878	+	Hypothetical, unclassified, unknown	hypothetical protein	2.88256	0.00047575	10539.7	3656.55	4.29984	9.36097e-07	1240.66	261.166
PA14_16130	PA14_16130	1373064	1374294	-	Energy metabolism	hypothetical protein	1.43256	0.152324	1124.02	784.203	-1.79713	0.0842907	36.4845	71.0963
PA14_16140	PA14_16140	1374775	1375219	+	Hypothetical, unclassified, unknown	hypothetical protein	2.20069	0.00296518	1764.38	801.564	1.61053	0.185837	407.686	252.326
PA14_16150	PA14_16150	1375233	1375929	+	Transcription, RNA processing and degradation	hypothetical protein	1.76122	0.0656871	2702	1534.02	1.46126	0.241755	232.629	164.3
PA14_16160	PA14_16160	1375984	1376626	+	Hypothetical, unclassified, unknown	hypothetical protein	1.07284	0.780745	498.584	464.576	-1.16885	0.705318	15.6333	14.5296
PA14_16180	PA14_16180	1376661	1378728	+	Hypothetical, unclassified, unknown	hypothetical protein	-1.82509	0.00941137	1776	3241.57	-2.02446	0.027151	65.2578	146.792
PA14_16190	PA14_16190	1378877	1384118	+	Hypothetical, unclassified, unknown	hypothetical protein	-1.23493	0.417092	2636.96	3256.94	-1.53293	0.262155	39.818	53.4678
PA14_16200	PA14_16200	1384136	1384829	+	Hypothetical, unclassified, unknown	hypothetical protein	-1.59464	0.158773	397	633.688	-1.91496	0.241297	6.25537	8.95704
PA14_16210	PA14_16210	1384935	1385475	+	Hypothetical, unclassified, unknown	hypothetical protein	1.88443	0.02527	246.087	130.61	-1.24303	0.552208	33.566	34.328
recJ	PA14_16220	1385518	1387234	+	DNA replication, recombination, modification and repair	single-stranded-DNA-specific exonuclease RecJ	1.43604	0.149651	626.262	435.852	-1.76865	0.134078	21.2628	34.7633
lasB	PA14_16250	1387520	1389017	+	Amino acid biosynthesis and metabolism	elastase LasB	-2.65655	2.58974e-05	63467.3	168604	-1.27808	0.338728	3165.3	4070.14
PA14_16260	PA14_16260	1389186	1390293	+	Energy metabolism	FMN oxidoreductase	-7.05189	6.12891e-18	7307.4	51530.7	1.98668	0.0149445	476.843	233.27
PA14_16270	PA14_16270	1390480	1390831	+	Hypothetical, unclassified, unknown	hypothetical protein	-1.65194	0.173901	573.989	948.51	-1.5399	0.159495	160.966	262.823
PA14_16280	PA14_16280	1390843	1391485	-	Transcriptional regulators	transcriptional regulator	-1.19609	0.658365	1265.95	1514.74	-1.36233	0.492271	40.2432	46.933
PA14_16290	PA14_16290	1391687	1392113	+	Hypothetical, unclassified, unknown	hypothetical protein	-1.04993	0.895072	1846.36	1938.9	1.41065	0.343124	424.562	283.833
PA14_16300	PA14_16300	1392120	1392282	+	Hypothetical, unclassified, unknown	hypothetical protein	1.1652	0.633203	865.022	742.662	-2.02414	0.0968616	22.1064	47.6207
PA14_16310	PA14_16310	1392429	1393671	+	Transport of small molecules	MFS permease	22.5447	1.57546e-36	8782.86	389.787	3.97854	0.00031125	205.192	55.5532
fkbP-1	PA14_16320	1393757	1394099	-	Translation, post-translational modification, degradation	peptidyl-prolyl cis-trans isomerase, FkbP-type	-1.01636	0.950915	246.701	250.648	-1.12844	0.714592	65.0572	77.986
PA14_16330	PA14_16330	1394309	1396016	+	Hypothetical, unclassified, unknown	hypothetical protein	1.04817	0.837385	2094.48	1998.39	-1.67957	0.119042	46.0802	77.5104
PA14_16340	PA14_16340	1396094	1396898	-	Hypothetical, unclassified, unknown	hypothetical protein	-1.47413	0.139003	634.501	935.313	1.0215	0.955483	52.7608	54.6824
PA14_16350	PA14_16350	1397018	1397660	-	Two-component regulatory systems	two-component response regulator	-1.42864	0.161207	221.904	316.732	-1.10067	0.870708	4.17024	6.49456
PA14_16360	PA14_16360	1397983	1399846	-	Putative enzymes	hypothetical protein	1.12377	0.636578	393.237	350.13	-2.07423	0.100668	12.5107	27.9138
PA14_16370	PA14_16370	1400167	1400863	+	Membrane proteins	hypothetical protein	4.98862	3.16121e-10	30166.8	6046.94	2.77228	5.63991e-05	1791.78	619.081
PA14_16380	PA14_16380	1400899	1401805	-	Transcriptional regulators	LysR family transcriptional regulator	-1.38248	0.243427	208.667	288.594	1.62088	0.365193	10.844	7.28489
PA14_16390	PA14_16390	1401976	1403650	+	Putative enzymes	GMC-type oxidoreductase	1.25761	0.348894	1986.41	1579.13	-1.61813	0.266866	19.3851	25.199
PA14_16410	PA14_16410	1403758	1405378	+	Transport of small molecules	MFS transporter	-1.02783	0.927303	247.603	254.44	-1.07306	0.920969	2.29261	1.44893
wspA	PA14_16430	1405644	1407273	+	Chemotaxis	chemotaxis transducer	-1.51005	0.114379	5011.93	7567.88	1.69035	0.159929	81.3027	55.6849
wspB	PA14_16440	1407277	1407793	+	Chemotaxis	hypothetical protein	-2.2166	0.00339289	1362.95	3020.57	-3.0941	0.0408718	3.75185	15.4918
wspC	PA14_16450	1407789	1409058	+	Chemotaxis	methyltransferase	-1.72658	0.0248429	1567.28	2705.83	1.01702	0.968707	23.9772	18.4812
wspD	PA14_16460	1409050	1409740	+	Chemotaxis	CheW domain-containing protein	-2.28126	0.0062958	669.469	1526.76	-1.06197	0.922268	5.83697	3.81992
wspE	PA14_16470	1409736	1412046	+	Chemotaxis	chemotaxis sensor/effector fusion protein	-4.00237	2.44847e-07	2611.24	10450.1	-1.46148	0.388437	20.2219	23.75
wspF	PA14_16480	1412042	1413050	+	Chemotaxis	chemotaxis-specific methylesterase	-2.03994	0.00235349	2522.79	5145.98	1.54511	0.363911	20.0179	7.63983
wspR	PA14_16500	1413157	1414201	+	Chemotaxis	two-component response regulator	-1.98113	0.0164172	4101.25	8124.63	1.01678	0.958953	81.5102	81.9376
PA14_16510	PA14_16510	1414420	1415419	+	Translation, post-translational modification, degradation	peptide chain release factor 2	-1.22755	0.375396	3632.05	4458.38	-1.12054	0.685673	237.639	267.324
lysS	PA14_16530	1415599	1417105	+	Translation, post-translational modification, degradation	lysyl-tRNA synthetase	-1.76026	0.028773	997.162	1755.61	-3.17318	0.000588734	46.9033	149.459
PA14_16550	PA14_16550	1417316	1418030	+	Transcriptional regulators	TetR family transcriptional regulator	-1.01325	0.962111	849.504	860.579	-1.17866	0.58081	87.1465	101.736
PA14_16560	PA14_16560	1418126	1418678	+	Fatty acid and phospholipid metabolism	lipoprotein	1.37087	0.197154	3274.55	2388.27	2.38393	0.0121309	217.88	74.8468
PA14_16580	PA14_16580	1418686	1419982	+	Hypothetical, unclassified, unknown	hypothetical protein	-1.2937	0.302529	2644.86	3421.53	-1.86724	0.08715	52.5464	94.7257
PA14_16590	PA14_16590	1420050	1420797	+	Hypothetical, unclassified, unknown	hypothetical protein	-2.70701	3.8808e-05	690.095	1868.54	-1.08604	0.870604	26.4739	21.3388
PA14_16600	PA14_16600	1420793	1421699	+	Fatty acid and phospholipid metabolism	alpha/beta hydrolase	-1.70363	0.0341415	880.988	1500.82	-1.09206	0.843675	20.4328	14.8845
PA14_16610	PA14_16610	1421695	1422019	+	Fatty acid and phospholipid metabolism	hypothetical protein	-1.82484	0.0123241	624.71	1140.36	1.03253	0.938371	35.658	26.7796
PA14_16620	PA14_16620	1422015	1422537	+	Putative enzymes	hypothetical protein	-1.37112	0.174983	802.967	1101.04	-1.87453	0.178025	10.0072	16.3737
PA14_16630	PA14_16630	1422612	1423398	-	Membrane proteins	outer membrane protein, OmpA	-2.02649	0.00786765	44491.3	90161.8	2.25299	0.0367552	3236.57	1334.89
PA14_16640	PA14_16640	1423446	1423851	-	Fatty acid and phospholipid metabolism	lipoprotein	1.04866	0.833421	67663.1	64523.6	-1.03685	0.880399	2076	2161.26
cadA	PA14_16660	1424252	1426481	-	Transport of small molecules	metal-transporting P-type ATPase	1.05383	0.855072	5907.21	5605.34	-1.49017	0.166015	122.808	184.424
cadR	PA14_16670	1426594	1427065	+	Transcriptional regulators	transcriptional regulator CadR	1.37705	0.226736	935.731	679.662	-1.72074	0.148878	85.6872	166.831
PA14_16680	PA14_16680	1427073	1427418	-	Hypothetical, unclassified, unknown	hypothetical protein	-3.1484	0.000202042	5420.15	17065.6	1.18553	0.711889	222.098	196.304
ppc	PA14_16690	1427625	1430262	+	Energy metabolism	phosphoenolpyruvate carboxylase	-1.42139	0.148371	6558.84	9322.17	-1.04948	0.883572	161.398	164.333
adk	PA14_16700	1430422	1431070	+	Nucleotide biosynthesis and metabolism	adenylate kinase	1.17518	0.532847	2999.7	2552.65	-2.47799	0.00142375	298.948	757.629
yeaZ	PA14_16710	1431173	1431854	+	Translation, post-translational modification, degradation	hypothetical protein	2.46529	0.00137813	867.151	351.376	-2.26126	0.0101497	89.0036	210.179
PA14_16720	PA14_16720	1431927	1432275	+	Hypothetical, unclassified, unknown	PemA	2.22213	0.00338352	3785.41	1703.24	4.73676	1.40752e-06	531.516	99.9834
PA14_16730	PA14_16730	1432293	1433160	+	Hypothetical, unclassified, unknown	hypothetical protein	1.33597	0.283705	1110.55	830.727	-4.35902	0.00119183	5.41858	34.1852
PA14_16740	PA14_16740	1433232	1434057	+	Carbon compound catabolism	hypothetical protein	1.14781	0.616557	459.86	400.164	-1.40452	0.401432	49.8389	83.284
PA14_16750	PA14_16750	1434061	1434757	+	Membrane proteins	hypothetical protein	1.33377	0.324136	254.356	190.214	1.06498	0.910255	3.54437	5.83595
PA14_16770	PA14_16770	1434812	1435598	+	Hypothetical, unclassified, unknown	hypothetical protein	1.42345	0.150728	550.987	386.879	-1.7293	0.0952724	41.4881	70.3572
PA14_16780	PA14_16780	1435626	1436904	+	Biosynthesis of cofactors, prosthetic groups and carriers	hypothetical protein	1.20936	0.434597	395.299	326.816	-4.81623	0.00145998	4.58522	24.5806
PA14_16790	PA14_16790	1436910	1437549	-	Transcriptional regulators	TetR family transcriptional regulator	2.02692	0.00179852	5671.19	2798	2.78384	0.0251074	55.4513	11.5915
PA14_16800	PA14_16800	1437644	1438748	+	Transport of small molecules	efflux transmembrane protein	15.4331	7.84828e-26	9280.4	601.327	22.0651	3.19206e-20	569.82	16.7688
PA14_16820	PA14_16820	1438752	1441830	+	Antibiotic resistance and susceptibility	efflux transmembrane protein	6.18755	1.41035e-13	19321.2	3122.72	12.0695	1.78942e-13	276.879	19.0483
PA14_16830	PA14_16830	1441872	1442553	-	Hypothetical, unclassified, unknown	hypothetical protein	1.6865	0.0586669	529.859	313.798	3.35174	0.000513821	302.322	78.2605
PA14_16840	PA14_16840	1442689	1443088	-	Fatty acid and phospholipid metabolism	lipoprotein	-1.48838	0.301103	1205.12	1794.18	2.59597	0.0137507	1842.09	664.41
plsB	PA14_16860	1443230	1445735	-	Fatty acid and phospholipid metabolism	glycerol-3-phosphate acyltransferase	1.95743	0.00707403	1327.16	677.886	-1.06342	0.84896	119.658	119.346
PA14_16870	PA14_16870	1446018	1446942	+	Transport of small molecules	ABC transporter ATP-binding protein	3.28401	3.49326e-06	516.605	157.252	2.55903	0.00111484	245.782	95.7171
PA14_16880	PA14_16880	1446938	1447673	+	Transport of small molecules	ABC transporter permease	3.03721	0.000561528	161.374	53.2836	-1.61123	0.336641	9.17385	13.3441
PA14_16890	PA14_16890	1447683	1449531	+	Motility & Attachment	auxiliary component of ABC transporter	1.88234	0.0213368	727.812	386.794	-2.30926	0.0305069	30.855	68.4327
PA14_16910	PA14_16910	1449534	1450515	+	Hypothetical, unclassified, unknown	hypothetical protein	1.33736	0.294073	977.949	731.303	-1.69545	0.343261	8.75546	14.0027
sufE	PA14_16920	1450521	1450944	-	Transport of small molecules	hypothetical protein	-3.01188	7.10646e-06	790.654	2380.71	-1.36782	0.537959	12.2998	11.5915
csdA	PA14_16930	1450940	1452146	-	Amino acid biosynthesis and metabolism	pyridoxal-phosphate dependent protein	-3.20179	2.85186e-07	1221.44	3910.82	-1.6238	0.249751	23.7731	34.328
dapD	PA14_16950	1452240	1453275	-	Amino acid biosynthesis and metabolism	tetrahydrodipicolinate succinylase	-1.24756	0.427635	1281.3	1598.47	-3.05977	0.0039536	53.5873	168.043
PA14_16960	PA14_16960	1453304	1453928	-	Amino acid biosynthesis and metabolism	amino acid transporter LysE	2.53251	0.00304189	1400.74	552.52	-1.96736	0.0385244	32.9401	70.8328
PA14_16970	PA14_16970	1453940	1454288	-	Transport of small molecules	arsenate reductase	1.64977	0.0632434	1488.68	901.821	3.18517	0.00029164	718.312	213.34
PA14_16980	PA14_16980	1454590	1454944	+	Hypothetical, unclassified, unknown	hypothetical protein	1.55255	0.129427	266.365	171.672	-1.15588	0.711684	20.8478	28.3492
PA14_16990	PA14_16990	1454958	1455252	-	Hypothetical, unclassified, unknown	hypothetical protein	1.37034	0.217767	6397.96	4669.29	3.29151	5.32853e-05	236.823	66.1422
PA14_17000	PA14_17000	1455573	1455933	-	Hypothetical, unclassified, unknown	hypothetical protein	-1.1028	0.860819	14.9237	16.743	-1.41455	0.623264	0.833365	0.922049
yjcE	PA14_17010	1456170	1457916	+	Transport of small molecules	Na(+)/H(+) exchanger protein	-1.54459	0.060741	1092.58	1687.52	1.40644	0.443837	45.8624	22.2609
dapC	PA14_17030	1457966	1459175	-	Amino acid biosynthesis and metabolism	succinyldiaminopimelate transaminase	-1.29898	0.281745	503.102	653.729	-2.32316	0.0664355	19.8069	42.8898
glnD	PA14_17040	1459192	1461895	-	Central intermediary metabolism	PII uridylyl-transferase	1.00236	0.992649	828.651	827.05	-5.44783	1.49018e-05	13.3407	86.4564
map	PA14_17050	1462061	1462847	-	Translation, post-translational modification, degradation	methionine aminopeptidase	-1.16979	0.55869	2328.21	2723.25	-1.10417	0.715596	257.919	281.469
rpsB	PA14_17060	1463111	1463852	+	Translation, post-translational modification, degradation	30S ribosomal protein S2	4.13704	3.24802e-09	7481.79	1808.21	-1.15671	0.626025	1666.69	1946.43
tsf	PA14_17070	1463982	1464852	+	Translation, post-translational modification, degradation	elongation factor Ts	2.80524	6.41924e-05	7579.33	2701.9	-1.80224	0.027652	1802.07	3328.42
pyrH	PA14_17080	1465050	1465788	+	Nucleotide biosynthesis and metabolism	uridylate kinase	1.11902	0.6674	1696.98	1516.8	-1.61798	0.105201	281.859	458.842
frr	PA14_17100	1465790	1466348	+	Translation, post-translational modification, degradation	ribosome recycling factor	1.08332	0.739906	3897.16	3597.64	-1.08894	0.736982	620.441	672.223
uppS	PA14_17110	1466363	1467119	+	Cell wall / LPS / capsule	UDP pyrophosphate synthetase	1.38213	0.161672	2730.58	1975.85	-3.9986	0.00016203	17.5143	87.9858
cdsA	PA14_17120	1467112	1467928	+	Fatty acid and phospholipid metabolism	phosphatidate cytidylyltransferase	1.88449	0.00652492	1087.26	576.946	-2.79269	0.0294006	9.38134	23.2232
dxr	PA14_17130	1467924	1469115	+	Biosynthesis of cofactors, prosthetic groups and carriers	1-deoxy-D-xylulose 5-phosphate reductoisomerase	1.26924	0.310017	2728.56	2149.94	2.4401	0.0131262	162.398	53.4678
yaeL	PA14_17140	1469140	1470493	+	Membrane proteins	membrane-associated zinc metalloprotease	2.38184	0.00014631	9575.54	4020.06	3.55249	3.90753e-07	1226.87	332.544
PA14_17150	PA14_17150	1470563	1472948	+	Cell wall / LPS / capsule	outer membrane antigen	1.8648	0.00720531	8297.43	4449.74	1.29017	0.373555	565.744	431.433
ompH	PA14_17170	1472998	1473505	+	Cell wall / LPS / capsule	hypothetical protein	-1.17369	0.516931	3606.04	4232.85	-1.20088	0.553436	217.655	253.749
lpxD	PA14_17180	1473504	1474566	+	Cell wall / LPS / capsule	UDP-3-O-[3-hydroxymyristoyl] glucosamine N-acyltransferase	1.10859	0.710085	5527.26	4985.74	-5.57347	3.09814e-06	39.6036	235.938
fabZ	PA14_17190	1474611	1475052	+	Fatty acid and phospholipid metabolism	(3R)-hydroxymyristoyl-ACP dehydratase	1.52604	0.0727174	1742.36	1142.02	-1.15289	0.670883	141.955	155.123
lpxA	PA14_17210	1475048	1475825	+	Cell wall / LPS / capsule	UDP-N-acetylglucosamine acyltransferase	-1.21773	0.443098	2957.37	3601.3	-1.85262	0.114238	56.5058	100.481
lpxB	PA14_17220	1475828	1476965	+	Cell wall / LPS / capsule	lipid-A-disaccharide synthase	-1.11479	0.713947	849.215	946.929	-2.82713	0.0198016	12.0923	32.0887
rnhB	PA14_17230	1476964	1477570	+	DNA replication, recombination, modification and repair	ribonuclease HII	-1.26946	0.403797	338.64	430.267	-2.13419	0.194577	10.2147	19.0996
yaaJ	PA14_17250	1477786	1479202	+	Transport of small molecules	amino acid permease	1.17496	0.50273	589.358	501.513	-1.33378	0.427091	250.388	348.913
dnaE	PA14_17260	1479331	1482853	+	DNA replication, recombination, modification and repair	DNA polymerase III subunit alpha	1.24823	0.33727	4565.53	3657.67	-1.18914	0.619831	291.219	336.734
accA	PA14_17270	1483002	1483953	+	Fatty acid and phospholipid metabolism	acetyl-CoA carboxylase carboxyltransferase subunit alpha	1.04725	0.842162	3605.66	3442.72	-1.0257	0.929326	382.138	382.437
mesJ	PA14_17280	1484022	1485351	+	Cell division	hypothetical protein	-1.21269	0.427933	962.968	1167.39	-2.52169	0.0080416	26.8991	72.2415
pyrG	PA14_17290	1485521	1487150	+	Nucleotide biosynthesis and metabolism	CTP synthetase	1.47533	0.175823	7622.43	5166.27	1.91478	0.0304544	1405.96	719.857
kdsA	PA14_17310	1487152	1487998	+	Cell wall / LPS / capsule	2-dehydro-3-deoxyphosphooctonate aldolase	1.70961	0.115992	2799.34	1637.56	-4.4023	2.4557e-05	51.509	248.418
eno	PA14_17320	1488043	1489333	+	Energy metabolism	phosphopyruvate hydratase	1.75343	0.0138051	11530.7	6575.98	1.4132	0.327249	657.208	442.656
PA14_17330	PA14_17330	1489397	1489682	+	Cell division	hypothetical protein	2.30164	0.00108527	2088.85	907.899	2.68091	0.00196932	136.961	46.9621
ispD	PA14_17340	1489701	1490406	+	Biosynthesis of cofactors, prosthetic groups and carriers	2-C-methyl-D-erythritol 4-phosphate cytidylyltransferase	1.08444	0.737216	698.814	644.341	-1.79278	0.174505	13.1332	22.2096
PA14_17350	PA14_17350	1490466	1490715	-	Translation, post-translational modification, degradation	hypothetical protein	-1.83911	0.0179053	412.795	758.761	-5.55923	0.00540703	1.45924	12.6855
yedE	PA14_17370	1490680	1491907	-	Transport of small molecules	inner membrane protein	-1.93328	0.0072509	575.372	1111.87	-1.53703	0.21219	39.3996	69.4241
PA14_17380	PA14_17380	1491982	1492891	-	Transcriptional regulators	glutathione-dependent formaldehyde neutralization regulator GfnR	-4.04303	7.99041e-08	505.392	2042.61	1.37927	0.468961	17.3034	10.7096
adhC	PA14_17400	1493022	1494135	+	Central intermediary metabolism	alcohol dehydrogenase	-5.12595	7.20222e-09	995.196	5100.83	1.12773	0.695812	109.028	89.2336
PA14_17410	PA14_17410	1494188	1495040	+	Putative enzymes	esterase	-4.55826	1.1827e-09	430.376	1961.73	-3.30722	0.000872038	35.658	122.811
ispF	PA14_17420	1495110	1495584	+	Biosynthesis of cofactors, prosthetic groups and carriers	2-C-methyl-D-erythritol 2,4-cyclodiphosphate synthase	1.05858	0.830754	1566.52	1479.34	2.82095	0.0028774	151.336	45.7364
truD	PA14_17440	1495580	1496648	+	Translation, post-translational modification, degradation	tRNA pseudouridine synthase D	1.5142	0.125056	2195.3	1449.31	-1.38018	0.359994	58.1588	72.3843
surE	PA14_17450	1496635	1497385	+	Adaptation, Protection	stationary phase survival protein SurE	2.04381	0.00438002	1885.28	922.051	1.00159	0.995479	202.416	198.558
pcm	PA14_17460	1497417	1498053	+	Translation, post-translational modification, degradation	protein-L-isoaspartate O-methyltransferase	2.62547	2.18469e-05	3617.69	1377.96	1.65637	0.123892	201.61	110.481
nlpD	PA14_17470	1498098	1498992	+	Cell wall / LPS / capsule	hypothetical protein	-1.21309	0.615141	18201.4	22080.2	1.96756	0.0944814	433.477	195.968
rpoS	PA14_17480	1499096	1500101	+	Transcriptional regulators	RNA polymerase sigma factor RpoS	1.27871	0.350417	38336	29980.4	-1.00704	0.97954	1400.13	1402.38
fdxA	PA14_17490	1500526	1500850	-	Energy metabolism	ferredoxin I	-3.8877	8.60749e-09	281.48	1094.56	1.89974	0.0476145	406.462	214.332
mutS	PA14_17500	1500916	1503484	-	DNA replication, recombination, modification and repair	DNA mismatch repair protein MutS	1.15988	0.561936	672.041	579.48	-2.3507	0.0183234	43.9916	98.5054
PA14_17510	PA14_17510	1503609	1504617	-	Protein secretion/export apparatus	hypothetical protein	1.37239	0.359261	183.327	133.726	-2.91033	0.0332824	15.2217	44.1668
cinA	PA14_17520	1504764	1505271	+	DNA replication, recombination, modification and repair	hypothetical protein	1.35779	0.303852	1669.4	1229.23	-1.08908	0.772268	149.683	164.099
recA	PA14_17530	1505404	1506445	+	DNA replication, recombination, modification and repair	recombinase A	-1.40389	0.170204	8002.93	11235.3	2.72216	0.00693235	2696.09	924.877
recX	PA14_17540	1506450	1506912	+	DNA replication, recombination, modification and repair	recombination regulator RecX	1.54999	0.0551237	1974.04	1273.63	-1.43509	0.442281	11.6705	20.4057
PA14_17550	PA14_17550	1506933	1508004	-	Putative enzymes	hypothetical protein	-3.45429	4.81155e-08	4743.72	16385.8	1.0977	0.777391	76.7243	64.9164
PA14_17570	PA14_17570	1508086	1509490	-	Translation, post-translational modification, degradation	hypothetical protein	-7.11092	1.03818e-17	2924.67	20796.5	-1.78766	0.0664058	209.505	374.241
PA14_17580	PA14_17580	1509669	1512075	+	Hypothetical, unclassified, unknown	hypothetical protein	-8.34664	1.93337e-14	2156.18	17994.6	-2.00509	0.054646	31.4809	60.1343
PA14_17590	PA14_17590	1512198	1512420	-	Hypothetical, unclassified, unknown	hypothetical protein	2.87661	4.54044e-05	2591.98	900.601	-1.63896	0.196068	31.8993	44.4705
PA14_17600	PA14_17600	1512438	1512849	-	Protein secretion/export apparatus	hypothetical protein	2.48123	0.00185271	2628.36	1059.01	3.22269	0.000138451	985.687	286.778
potD	PA14_17610	1513024	1514089	-	Transport of small molecules	polyamine ABC transporter	-1.70626	0.095236	63.3784	108.399	-1.71091	0.463736	0.833365	1.31721
potC	PA14_17620	1514177	1514948	-	Transport of small molecules	polyamine transport protein PotC	-3.99278	0.00266141	12.4717	50.6259	-2.29069	0.248243	0.625878	5.44079
potB	PA14_17630	1514940	1515834	-	Transport of small molecules	polyamine transport protein PotB	1.16918	0.681901	37.4533	32.1718	-3.28928	0.102788	0	1.8441
potA	PA14_17640	1515838	1516930	-	Transport of small molecules	polyamine transport protein PotA	1.82014	0.222485	35.9454	19.4918	-1.26196	0.732122	2.29261	1.8441
PA14_17650	PA14_17650	1517188	1517905	+	Hypothetical, unclassified, unknown	hypothetical protein	1.26475	0.441602	347.711	274.72	-1.0294	0.946126	25.2221	22.9999
PA14_17660	PA14_17660	1517908	1518835	-	Membrane proteins	hypothetical protein	2.13265	0.0156341	235.033	109.833	2.4084	0.0162055	58.7984	20.8924
PA14_17670	PA14_17670	1518967	1519621	+	Two-component regulatory systems	LuxR family transcriptional regulator	1.62266	0.0749959	1447.77	892.114	1.11715	0.702051	158.877	147.106
dgkA	PA14_17675	1519692	1520064	+	Fatty acid and phospholipid metabolism	diacylglycerol kinase	6.56482	3.64067e-11	692.769	105.373	3.13692	0.00832824	84.4218	18.7446
PA14_17690	PA14_17690	1520133	1521744	-	Transport of small molecules	hypothetical protein	1.8436	0.0528059	2292.29	1243.21	1.59634	0.218143	145.319	75.7286
rpmE2	PA14_17700	1521987	1522251	+	Translation, post-translational modification, degradation	50S ribosomal protein L31	-2.97125	8.90938e-05	34817.9	103452	1.00704	0.981674	3574.93	3563.74
rpmJ	PA14_17710	1522250	1522403	+	Translation, post-translational modification, degradation	50S ribosomal protein L36	1.03329	0.91191	52612.4	50917.3	2.8244	0.000294107	567.782	194.424
PA14_17720	PA14_17720	1522430	1523216	-	Transcriptional regulators	LuxR family transcriptional regulator	-1.5782	0.0902686	1248.41	1970.21	1.76785	0.119735	69.4212	39.7175
PA14_17730	PA14_17730	1523343	1524159	+	Putative enzymes	hypothetical protein	1.58493	0.0653177	1612.88	1017.63	2.84	0.000219321	278.549	97.2977
ycjJ	PA14_17740	1524358	1525681	+	Transport of small molecules	amino acid ABC transporter permease	1.38017	0.194043	592.911	429.811	-1.45439	0.444183	8.54797	11.5
ada	PA14_17760	1525770	1526844	+	DNA replication, recombination, modification and repair	methylated-DNA--protein-cysteine methyltransferase	-1.01875	0.943775	453.417	461.642	-1.09768	0.86326	7.71461	5.26885
PA14_17780	PA14_17780	1526840	1528250	-	Transport of small molecules	major facilitator transporter	2.23109	0.0137704	292.109	130.763	-2.97791	0.0825296	1.45924	11.2767
PA14_17790	PA14_17790	1528468	1529356	-	Transcriptional regulators	LysR family transcriptional regulator	1.30183	0.343195	265.217	203.476	-1.32771	0.577471	12.9223	11.7232
PA14_17810	PA14_17810	1529469	1531197	+	Putative enzymes	acyl-CoA dehydrogenase	1.00504	0.98637	110.261	109.56	1.364	0.580496	7.50712	3.02959
PA14_17820	PA14_17820	1531235	1532423	+	Fatty acid and phospholipid metabolism	hypothetical protein	1.17099	0.675481	38.2995	32.8745	-1.73971	0.420898	1.45924	2.10754
fadB	PA14_17850	1532482	1533280	+	Fatty acid and phospholipid metabolism	enoyl-CoA hydratase	-1.55944	0.319673	15.9111	24.7778	-1.95799	0.315505	0	0.922049
paaH	PA14_17860	1533276	1534809	+	Fatty acid and phospholipid metabolism	3-hydroxyacyl-CoA dehydrogenase	1.04636	0.86285	183.279	175.309	-1.45243	0.528887	3.54437	7.02144
paaJ	PA14_17880	1534831	1536037	+	Fatty acid and phospholipid metabolism	acetyl-CoA acetyltransferase	3.67959	0.000580116	264.61	71.9816	2.65184	0.107444	6.88124	5.04563
PA14_17890	PA14_17890	1536089	1537340	+	Membrane proteins	porin	1.44219	0.163608	319.243	221.228	-1.0921	0.895911	2.29261	1.44893
metR	PA14_17900	1537345	1538266	-	Transcriptional regulators	transcriptional regulator MetR	2.14315	0.025628	3775.81	1761.74	1.83174	0.0570817	355.722	197.127
lipG	PA14_17910	1538564	1539551	+	Putative enzymes	alpha/beta hydrolase	1.71929	0.0620309	127.544	74.1807	1.07114	0.919313	2.711	1.44893
glpM	PA14_17920	1539567	1539897	-	Membrane proteins	membrane protein GlpM	1.15954	0.693234	52.3876	45.2781	2.29842	0.0466311	29.6033	10.5779
glpD	PA14_17930	1540029	1541568	-	Energy metabolism	glycerol-3-phosphate dehydrogenase	-1.00515	0.987344	1695.4	1704.48	1.9218	0.108171	108.239	57.6205
glpR	PA14_17940	1541846	1542602	-	Transcriptional regulators	glycerol-3-phosphate regulon repressor	-1.24755	0.399187	339.259	423.39	-3.05993	0.00316111	14.5924	47.0939
glpK	PA14_17960	1542807	1544325	-	Central intermediary metabolism	glycerol kinase	-2.51737	0.00318834	1349.5	3397.84	1.49153	0.33316	44.8352	28.4407
glpF	PA14_17980	1544364	1545204	-	Transport of small molecules	glycerol uptake facilitator protein	-3.19493	4.79618e-07	3572.6	11414.5	-1.43368	0.379711	50.0327	64.1372
ybaK	PA14_17990	1545468	1545939	+	Hypothetical, unclassified, unknown	hypothetical protein	3.54235	1.05724e-06	783.567	220.828	1.53006	0.251562	43.3658	33.3948
glpK	PA14_18010	1546002	1547487	+	Central intermediary metabolism	glycerol kinase	2.12036	0.00215308	629.795	296.967	-1.18995	0.650784	27.5181	27.7419
PA14_18020	PA14_18020	1547682	1548468	+	Secreted Factors (toxins, enzymes, alginate)	PhzF family phenazine biosynthesis protein	1.17179	0.556622	2521.27	2151.78	3.51484	0.000113656	535.451	134.535
PA14_18040	PA14_18040	1549282	1549459	+	Hypothetical, unclassified, unknown	hypothetical protein	2.00025	0.0222643	1761.48	880.705	-1.56401	0.472366	3.12597	3.29303
PA14_18050	PA14_18050	1549570	1549993	-	Hypothetical, unclassified, unknown	hypothetical protein	1.06612	0.809963	3933.24	3689.05	2.10255	0.0222644	132.196	65.9592
PA14_18060	PA14_18060	1550091	1550622	-	Energy metabolism	hypothetical protein	6.91744	2.95072e-09	244.812	35.3793	1.12134	0.705767	413.762	371.54
PA14_18070	PA14_18070	1550804	1551002	+	Transport of small molecules	periplasmic metal-binding protein	1.35441	0.218108	552.023	407.844	2.50813	0.00919503	122.981	50.7308
PA14_18080	PA14_18080	1550980	1551619	-	Transcriptional regulators	TetR family transcriptional regulator	-1.75418	0.0287572	387.085	679.015	1.11746	0.756815	50.866	39.1101
PA14_18090	PA14_18090	1551984	1553163	+	Transport of small molecules	major facilitator subfamily transporter protein	1.451	0.236826	280.418	193.09	-1.50972	0.286484	48.5632	79.7386
PA14_18100	PA14_18100	1553170	1553347	-	Hypothetical, unclassified, unknown	hypothetical protein	-7.17591	2.41679e-09	1356.13	9733.7	-1.20066	0.661467	29.8142	33.4461
mmsR	PA14_18110	1553473	1554397	-	Transcriptional regulators	transcriptional regulator MmsR	-1.46491	0.199028	359.114	525.914	1.47528	0.440503	12.5107	4.74196
mmsA	PA14_18120	1554528	1556022	+	Amino acid biosynthesis and metabolism	methylmalonate-semialdehyde dehydrogenase	2.06101	0.00670018	6098.36	2958.41	1.00415	0.989222	126.754	123.419
mmsB	PA14_18140	1556037	1556934	+	Carbon compound catabolism	3-hydroxyisobutyrate dehydrogenase	2.67511	0.000281536	2253.15	842.138	-1.67492	0.12265	77.5508	145.12
acsL	PA14_18150	1557035	1558922	+	Fatty acid and phospholipid metabolism	acetyl-coa synthetase	1.2976	0.367131	921.954	710.37	-3.07278	0.0122124	10.0106	35.9891
PA14_18160	PA14_18160	1558979	1559993	-	Energy metabolism	oxidoreductase	-1.94	0.011071	468.05	908.092	1.40677	0.3969	51.0872	29.9812
PA14_18180	PA14_18180	1560014	1560308	-	Antibiotic resistance and susceptibility	hypothetical protein	-5.10308	1.68941e-05	59.3909	304.234	1.10471	0.796933	25.8514	21.0241
PA14_18200	PA14_18200	1560403	1561324	+	Transcriptional regulators	LysR family transcriptional regulator	1.06913	0.814547	448.507	419.08	1.82743	0.154377	48.1653	19.535
PA14_18210	PA14_18210	1561611	1562289	-	DNA replication, recombination, modification and repair	TatD family deoxyribonuclease	1.25607	0.421419	382.73	304.234	-2.15272	0.174777	4.17024	13.3843
fruR	PA14_18230	1562401	1563391	-	Transcriptional regulators	DNA-binding transcriptional regulator FruR	-1.14625	0.620767	552.039	632.263	1.05782	0.86076	90.6806	88.3005
fruB	PA14_18250	1563718	1566589	+	Transport of small molecules	phosphotransferase system enzyme I	-1.53412	0.127701	711.604	1091.29	-1.10292	0.788903	30.8584	37.7416
fruK	PA14_18260	1566588	1567533	+	Transport of small molecules	1-phosphofructokinase	-1.66592	0.144988	278.872	464.244	-1.06875	0.911752	7.71119	5.13713
fruA	PA14_18275	1567534	1569292	+	Transport of small molecules	phosphotransferase system, fructose-specific IIBC component	-1.48951	0.147954	395.485	588.865	-1.22706	0.668979	12.3032	19.7471
PA14_18300	PA14_18300	1569444	1570839	-	Putative enzymes	nucleotide sugar dehydrogenase	16.3035	6.35638e-12	3390.44	208.03	15.2601	1.81658e-07	76.7448	1.8441
PA14_18310	PA14_18310	1570835	1571249	-	Membrane proteins	hypothetical protein	37.4711	2.95226e-18	721.55	19.2478	2.88821	0.107111	7.92551	5.04563
PA14_18320	PA14_18320	1571245	1571593	-	Membrane proteins	hypothetical protein	38.0198	6.03237e-16	671.572	18.0572	3.76673	0.0562366	7.71803	0.658606
arnT	PA14_18330	1571589	1573239	-	Cell wall / LPS / capsule	4-amino-4-deoxy-L-arabinose transferase	31.9068	6.62828e-21	1978.56	62.2357	11.6299	8.7105e-05	14.5959	0.263442
PA14_18340	PA14_18340	1573235	1574123	-	Carbon compound catabolism	hypothetical protein	77.5235	2.35073e-34	1868.24	24.2281	5.75925	0.00629936	10.0072	0.526885
fmt	PA14_18350	1574119	1576108	-	Translation, post-translational modification, degradation	bifunctional UDP-glucuronic acid decarboxylase/UDP-4-amino-4-deoxy-L-arabinose formyltransferase	21.1563	1.24669e-20	4129.47	195.321	6.74806	0.000244991	57.5637	7.41661
prmF	PA14_18360	1576104	1577124	-	Cell wall / LPS / capsule	glycosyl transferase family protein	24.6489	3.27379e-17	1368.59	55.6973	14.2244	2.71999e-06	42.7535	1.05377
arnB	PA14_18370	1577120	1578269	-	Amino acid biosynthesis and metabolism	UDP-4-amino-4-deoxy-L-arabinose--oxoglutarate aminotransferase	40.9568	8.57555e-18	1664.93	40.6035	18.7016	7.14784e-10	119.287	2.5027
algA	PA14_18380	1578656	1580102	-	Cell wall / LPS / capsule	mannose-1-phosphate guanylyltransferase	-2.77647	1.36076e-05	389.733	1082.22	1.26737	0.599129	20.6437	20.0106
algF	PA14_18410	1580298	1580949	-	Cell wall / LPS / capsule	alginate o-acetyltransferase AlgF	-3.96405	5.6592e-07	75.4163	299.627	1.15049	0.782793	12.9257	10.1828
algJ	PA14_18430	1581021	1582197	-	Cell wall / LPS / capsule	alginate o-acetyltransferase AlgJ	-1.80055	0.0661946	43.9305	79.3138	1.21603	0.779595	2.711	1.18549
algI	PA14_18450	1582211	1583774	-	Cell wall / LPS / capsule	alginate o-acetyltransferase AlgI	-1.29332	0.344262	139.777	180.901	-1.03475	0.957989	3.75527	2.5027
algL	PA14_18470	1584015	1585119	-	Cell wall / LPS / capsule	poly(beta-D-mannuronate) lyase	-2.51313	0.00164069	57.2866	143.625	-1.10059	0.889137	2.50351	5.44079
algX	PA14_18480	1585122	1586547	-	Cell wall / LPS / capsule	alginate biosynthesis protein AlgX	-1.43265	0.204066	96.6332	138.31	-2.37988	0.231334	0.625878	2.23926
algG	PA14_18500	1586559	1588191	-	Cell wall / LPS / capsule	alginate-c5-mannuronan-epimerase AlgG	-3.28287	0.000107102	50.3317	165.931	1.09283	0.894686	2.08512	1.05377
algE	PA14_18510	1588211	1589684	-	Cell wall / LPS / capsule	alginate production outer membrane protein AlgE	-2.33499	0.0118975	46.773	109.836	-1.26012	0.74539	1.25176	1.18549
algK	PA14_18520	1589680	1591108	-	Cell wall / LPS / capsule	alginate biosynthetic protein AlgK	2.97316	0.000839393	149.537	50.2583	1.30611	0.709726	1.25176	0.395164
alg44	PA14_18550	1591121	1592291	-	Cell wall / LPS / capsule	alginate biosynthesis protein Alg44	-1.0866	0.799207	52.4096	56.8879	2.02333	0.338809	1.45924	0.131721
alg8	PA14_18565	1592373	1593867	-	Secreted Factors (toxins, enzymes, alginate)	alginate biosynthesis protein Alg8	-1.32511	0.322748	99.5247	131.833	1.54606	0.552485	1.25176	0.263442
algD	PA14_18580	1593997	1595308	-	Cell wall / LPS / capsule	GDP-mannose 6-dehydrogenase AlgD	-1.65926	0.0735588	87.4975	145.46	-1.11075	0.850651	10.6297	16.8493
PA14_18590	PA14_18590	1596210	1596990	-	Hypothetical, unclassified, unknown	hypothetical protein	3.49956	5.50818e-06	640.535	182.576	2.06465	0.018441	369.154	172.964
PA14_18600	PA14_18600	1597096	1598179	-	Transport of small molecules	ABC transporter ATP-binding protein	1.81824	0.0496536	1467.54	807.12	-1.24946	0.521303	41.9065	47.5805
argF	PA14_18610	1598183	1599101	-	Amino acid biosynthesis and metabolism	ornithine carbamoyltransferase	1.26091	0.362331	555.396	440.53	-1.27652	0.453239	80.4625	109.932
PA14_18620	PA14_18620	1599379	1599847	+	Hypothetical, unclassified, unknown	hypothetical protein	1.09103	0.708879	1313.23	1203.44	-2.38651	0.0278379	27.9365	83.6792
eprS	PA14_18630	1600240	1603228	-	Putative enzymes	serine protease	-1.04092	0.87528	1934.49	2013.58	-2.13706	0.0275262	34.8178	75.9297
PA14_18640	PA14_18640	1603526	1605635	+	Putative enzymes	oxidoreductase	-1.39983	0.186653	628.346	879.066	-1.40807	0.405415	17.0959	25.4111
ydhD	PA14_18650	1605747	1606074	+	Translation, post-translational modification, degradation	hypothetical protein	3.54357	1.64609e-05	16939.5	4780.59	-1.0514	0.886929	946.753	1010.11
PA14_18660	PA14_18660	1606156	1607308	+	Membrane proteins	hypothetical protein	2.07993	0.00336788	659.678	317.037	1.1239	0.735602	34.1919	35.2389
bfrB	PA14_18670	1607375	1607852	-	Transport of small molecules	bacterioferritin	32.4159	1.5071e-44	81620.9	2518.19	2.09275	0.0687931	2900.81	1284.36
bfd	PA14_18680	1608061	1608283	-	Transport of small molecules	hypothetical protein	-1.88437	0.14251	3803.89	7167.46	15.9994	1.24498e-11	624.972	40.3248
ahpC	PA14_18690	1608542	1609145	+	Translation, post-translational modification, degradation	peroxidase	1.04402	0.886087	10490.3	10048.5	-1.27657	0.347119	867.617	1119.83
rnt	PA14_18700	1609323	1609998	-	DNA replication, recombination, modification and repair	ribonuclease T	1.23046	0.424215	1246.01	1012.33	-2.57661	0.0189394	17.3069	47.3573
pyrC	PA14_18710	1609994	1611041	-	Nucleotide biosynthesis and metabolism	dihydroorotase	1.1302	0.71746	988.242	874.229	-1.80698	0.0860965	47.9578	83.5294
motY	PA14_18720	1611173	1612139	+	Membrane proteins	OmpA family membrane protein	-2.4507	0.00229971	1967.21	4820.12	1.30412	0.488744	376.226	292.811
argG	PA14_18740	1612256	1613474	+	Amino acid biosynthesis and metabolism	argininosuccinate synthase	1.14237	0.629629	1067.79	934.389	-1.79809	0.0603887	142.169	259.26
gloA1	PA14_18750	1613565	1613952	-	Energy metabolism	lactoylglutathione lyase	2.64537	0.000665311	3306.98	1250.03	1.36229	0.414234	229.312	152.46
mexE	PA14_18760	1614328	1615486	+	Transport of small molecules	RND efflux membrane fusion protein	-1.43364	0.315774	36.8349	52.672	-1.72302	0.451181	0	0.526885
mexF	PA14_18780	1615482	1618644	+	Transport of small molecules	RND efflux transporter	1.19256	0.549784	298.2	249.948	-1.29957	0.660823	3.96276	7.02144
opmE	PA14_18790	1618640	1620116	+	Membrane proteins	outer membrane efflux protein	1.09945	0.758288	115.805	105.191	-1.30776	0.71208	0.833365	0.790327
PA14_18800	PA14_18800	1620686	1620881	+	Transport of small molecules	hypothetical protein	-1.24254	0.476849	1424.82	1770.91	1.68433	0.133013	85.8879	42.2715
PA14_18810	PA14_18810	1621281	1622319	+	Hypothetical, unclassified, unknown	hypothetical protein	1.3431	0.293991	139.701	104.092	1.57666	0.500042	1.66673	0.395164
PA14_18820	PA14_18820	1622351	1623338	+	Hypothetical, unclassified, unknown	hypothetical protein	-2.24782	0.0635497	14.2457	31.8043	-2.08458	0.313214	0	0.790327
PA14_18830	PA14_18830	1623368	1624802	+	Carbon compound catabolism	adenylosuccinate lyase	1.14801	0.673162	125.347	109.01	-1.21088	0.739483	4.58522	3.29303
PA14_18850	PA14_18850	1624801	1626253	+	Carbon compound catabolism	adenylosuccinate lyase	1.19188	0.55829	202.983	170.237	1.05577	0.906384	13.7591	11.2365
PA14_18860	PA14_18860	1626302	1627376	+	Hypothetical, unclassified, unknown	hypothetical protein	-1.01354	0.954993	670.421	679.574	-1.69643	0.274749	8.75546	13.2123
PA14_18870	PA14_18870	1627575	1627755	-	Hypothetical, unclassified, unknown	hypothetical protein	18.8354	1.5645e-13	19696.5	1045.81	1.77066	0.103497	2019.93	1104.78
nth	PA14_18880	1627863	1628502	-	DNA replication, recombination, modification and repair	endonuclease III	-1.4722	0.231418	225.516	332.625	-2.73146	0.0273158	11.6774	33.3144
rnfE	PA14_18890	1628498	1629215	-	Energy metabolism	electron transport complex protein RsxE	-1.10978	0.691926	419.543	465.649	-1.86191	0.243184	7.71119	16.1504
rnfG	PA14_18900	1629207	1629852	-	Energy metabolism	hypothetical protein	1.09813	0.760831	456.076	415.3	-2.70898	0.0723456	6.67034	16.7688
rnfD	PA14_18910	1629851	1630886	-	Energy metabolism	hypothetical protein	-1.49879	0.116826	186.453	279.277	-2.49474	0.0641327	11.463	29.7579
rnfC	PA14_18920	1630888	1633213	-	Energy metabolism	electron transport complex protein RnfC	1.48012	0.094534	1263.61	853.751	-3.34193	0.00589233	14.174	45.8279
rnfB	PA14_18930	1633209	1633776	-	Energy metabolism	electron transport complex protein RnfB	2.29066	0.00542527	527.489	230.18	-4.47796	0.00220194	4.79612	33.2631
rnfA	PA14_18950	1633772	1634357	-	Energy metabolism	Na(+)-translocating NADH-quinone reductase subunit E	1.42535	0.158705	356.999	250.589	1.43821	0.294192	71.292	44.1558
PA14_18960	PA14_18960	1634534	1635233	-	Hypothetical, unclassified, unknown	hypothetical protein	-1.30464	0.541497	239.44	312.763	-1.46541	0.486392	6.04788	12.8574
pldA	PA14_18970	1635661	1638973	-	Fatty acid and phospholipid metabolism	phospholipase D	1.37852	0.338416	2149.86	1559.85	-3.60822	0.00144973	24.3956	88.1909
PA14_18985	PA14_18985	1638976	1641403	-	Hypothetical, unclassified, unknown	hypothetical protein	1.91424	0.135985	249.357	130.551	-4.61511	0.0013974	7.71461	36.4355
PA14_19010	PA14_19010	1641697	1642135	-	Hypothetical, unclassified, unknown	hypothetical protein	1.30388	0.322064	310.627	238.615	-1.70861	0.306248	8.54797	13.3441
PA14_19020	PA14_19020	1642131	1643358	-	Hypothetical, unclassified, unknown	hypothetical protein	-1.31954	0.413556	179.86	237.789	-4.81898	0.0020253	7.50712	38.7663
PA14_19030	PA14_19030	1643444	1644245	-	Hypothetical, unclassified, unknown	hypothetical protein	2.89443	4.51218e-06	2337.86	807.643	-4.02896	0.00322285	7.50712	31.2984
metG	PA14_19050	1644278	1646315	-	Translation, post-translational modification, degradation	methionyl-tRNA synthetase	2.79286	4.72428e-05	8262.26	2957.95	-4.27655	2.62078e-05	147.203	677.752
mrp	PA14_19065	1646445	1647540	+	Cell division	hypothetical protein	-1.05879	0.849746	2013.11	2131.27	1.58674	0.0913937	294.601	177.757
dcd	PA14_19090	1647641	1648208	+	Nucleotide biosynthesis and metabolism	deoxycytidine triphosphate deaminase	3.10425	6.66217e-06	2845.12	916.28	-1.696	0.084599	1660.15	2896.68
rhlA	PA14_19100	1648631	1649519	+	Secreted Factors (toxins, enzymes, alginate)	rhamnosyltransferase chain A	1.50947	0.16178	43244.5	28648.6	3.15479	0.00101297	10964	3242.45
rhlB	PA14_19110	1649584	1650865	+	Secreted Factors (toxins, enzymes, alginate)	rhamnosyltransferase chain B	2.29754	0.000216216	32358.9	14084.2	1.10279	0.717052	632.833	570.779
rhlR	PA14_19120	1650989	1651715	+	Transcriptional regulators	transcriptional regulator RhlR	1.87439	0.00755622	48996.8	26140.2	1.60115	0.0679287	3030.37	1858.27
rhlI	PA14_19130	1651895	1652501	+	Biosynthesis of cofactors, prosthetic groups and carriers	autoinducer synthesis protein RhlI	1.71676	0.113319	12520.9	7293.26	2.91029	8.2782e-06	4341.88	1452.54
pheC	PA14_19140	1652655	1653462	+	Amino acid biosynthesis and metabolism	cyclohexadienyl dehydratase	1.50795	0.0742408	1859.26	1232.99	-1.3328	0.388668	55.4649	74.0856
yigM	PA14_19150	1653555	1654416	+	Membrane proteins	hypothetical protein	1.4121	0.244071	260.736	184.843	-1.26822	0.582788	11.8849	16.4139
rarD	PA14_19160	1654412	1655312	+	Membrane proteins	hypothetical protein	2.12072	0.00626066	433.6	204.517	-2.43628	0.0900135	4.58522	14.7015
yafL	PA14_19170	1655332	1655929	-	Cell wall / LPS / capsule	hypothetical protein	8.05888	4.21217e-16	1119.22	138.583	1.81827	0.102162	96.5141	51.0857
sfcA	PA14_19190	1656386	1658081	+	Central intermediary metabolism	malate dehydrogenase	1.08361	0.752694	1378.55	1271.93	-2.36957	0.0110863	74.2208	173.564
PA14_19205	PA14_19205	1658202	1658661	-	Hypothetical, unclassified, unknown	hypothetical protein	1.82208	0.0352346	207.642	113.867	-1.37356	0.488996	13.1366	15.3199
PA14_19210	PA14_19210	1658657	1659200	-	Biosynthesis of cofactors, prosthetic groups and carriers	hypothetical protein	2.10435	0.00367411	365.923	173.718	-1.00412	0.990132	68.3735	66.4056
ybdG	PA14_19230	1659217	1660546	-	Membrane proteins	hypothetical protein	2.60935	0.000241233	537.236	205.799	-2.53061	0.0258407	25.8582	81.3997
PA14_19270	PA14_19270	1660713	1662081	-	Transport of small molecules	MFS transporter	-1.17408	0.624416	75.9266	89.1215	-1.00807	0.990891	1.87763	1.18549
srmB	PA14_19290	1662266	1663607	+	DNA replication, recombination, modification and repair	ATP-dependent RNA helicase	1.81436	0.0294504	1352.56	745.066	-1.21625	0.545686	108.613	131.231
PA14_19310	PA14_19310	1663728	1665444	-	Transport of small molecules	hypothetical protein	-3.95495	1.36697e-09	5116.58	20235.8	1.59472	0.171514	109.682	65.8787
PA14_19320	PA14_19320	1665660	1666986	+	Hypothetical, unclassified, unknown	hypothetical protein	1.40467	0.255265	256.564	182.365	1.69434	0.252794	22.9329	11.1048
PA14_19330	PA14_19330	1667114	1667345	-	Hypothetical, unclassified, unknown	hypothetical protein	-1.57598	0.12986	102.085	161.347	1.50821	0.288999	47.3319	25.8978
PA14_19340	PA14_19340	1667395	1670152	-	Two-component regulatory systems	sensor/response regulator hybrid	-1.11223	0.645737	989.798	1100.91	1.2326	0.592019	32.9401	23.1317
PA14_19350	PA14_19350	1670288	1671485	-	Carbon compound catabolism	hypothetical protein	-2.08996	0.00148764	6825.29	14265	2.22912	0.0236415	157.214	61.7149
PA14_19360	PA14_19360	1671481	1673239	-	Putative enzymes	GNAT family acetyltransferase	-1.34892	0.203944	14624.9	19727.6	3.9538	0.000103953	431.008	93.0133
asnB	PA14_19370	1673279	1675049	-	Amino acid biosynthesis and metabolism	asparagine synthetase	1.14216	0.58321	24315.4	21289	4.79177	8.55568e-07	643.694	117.107
PA14_19380	PA14_19380	1675191	1675665	+	Transcriptional regulators	transcriptional regulator	-11.2075	1.58448e-16	634.337	7112.65	-6.18415	0.000444706	3.12597	24.0537
PA14_19390	PA14_19390	1675920	1676673	-	Membrane proteins	hypothetical protein	1.37879	0.192372	496.049	359.596	1.16024	0.718078	26.6814	17.4274
mnmC	PA14_19400	1676773	1678738	-	Amino acid biosynthesis and metabolism	5-methylaminomethyl-2-thiouridine methyltransferase	1.42037	0.181521	1045.76	736.147	-1.24114	0.531112	57.1317	73.9941
PA14_19410	PA14_19410	1678881	1680372	+	Hypothetical, unclassified, unknown	hypothetical protein	-2.97135	1.96332e-05	3082.01	9157.89	-1.20352	0.623271	96.1333	112.892
PA14_19430	PA14_19430	1680524	1681709	+	Fatty acid and phospholipid metabolism	acyl-CoA thiolase	-2.5135	0.000989986	401.666	1009.7	1.13966	0.817502	11.0549	6.1909
PA14_19450	PA14_19450	1681837	1682503	+	Hypothetical, unclassified, unknown	hypothetical protein	1.49897	0.122466	336.494	224.159	-2.88442	0.00108836	49.6177	147.604
mqoA	PA14_19470	1682726	1684298	-	Central intermediary metabolism	malate:quinone oxidoreductase	-1.24244	0.413839	872.648	1083.76	2.92073	0.0036452	114.025	32.7875
PA14_19480	PA14_19480	1684500	1684710	-	Hypothetical, unclassified, unknown	hypothetical protein	-1.0488	0.851626	1845.58	1935.14	1.75642	0.235023	44.0019	32.9082
lsfA	PA14_19490	1684915	1685554	+	Adaptation, Protection	1-Cys peroxiredoxin LsfA	-1.5954	0.0682189	375.546	599.558	-1.13495	0.750367	25.2289	25.1075
ssuA	PA14_19500	1685804	1686809	+	Transport of small molecules	hypothetical protein	-1.52408	0.410065	11.2023	17.1399	-1.40605	0.613509	0	0.263442
ssuC	PA14_19510	1686812	1687637	+	Transport of small molecules	ABC transporter permease	1.44516	0.298405	80.2286	55.3297	3.0282	0.107825	4.17024	0.395164
ssuB	PA14_19520	1687633	1688383	+	Transport of small molecules	ABC transporter ATP-binding protein	1.24489	0.596579	36.1243	29.0555	1.0935	0.896637	2.08512	4.91391
ssuE	PA14_19530	1688536	1689130	+	Central intermediary metabolism	NAD(P)H-dependent FMN reductase	1.38315	0.376923	64.8762	46.6833	1.11852	0.872487	2.29261	1.05377
ssuA	PA14_19540	1689248	1690220	+	Transport of small molecules	hypothetical protein	-1.20242	0.507556	110.499	132.78	1.18605	0.799306	2.08512	0.922049
ssuD	PA14_19560	1690297	1691446	+	Central intermediary metabolism	alkanesulfonate monooxygenase	-3.44301	0.000146689	37.3503	127.89	1.92828	0.339905	2.711	0.526885
ssuC	PA14_19570	1691466	1692255	+	Transport of small molecules	ABC transporter permease	-2.15053	0.0188259	36.1946	77.9996	1.0244	0.973583	1.45924	0.790327
ssuB	PA14_19580	1692251	1693076	+	Transport of small molecules	aliphatic sulfonates transport ATP-binding subunit	-11.9091	2.08099e-19	46.068	547.959	1.59349	0.522777	1.45924	0.263442
ssuF	PA14_19590	1693116	1693332	+	Central intermediary metabolism	molybdopterin-binding protein	-17.1566	3.08773e-26	113.515	1950.99	2.08626	0.275071	5.41858	1.05377
PA14_19600	PA14_19600	1693511	1693850	-	Hypothetical, unclassified, unknown	hypothetical protein	1.53082	0.1473	781.529	510.709	-1.31654	0.502452	35.4402	55.9483
PA14_19610	PA14_19610	1693901	1694213	-	Hypothetical, unclassified, unknown	hypothetical protein	1.73183	0.185169	844.068	487.519	-2.01589	0.0188933	114.263	239.542
folX	PA14_19620	1694341	1694713	-	Biosynthesis of cofactors, prosthetic groups and carriers	D-erythro-7,8-dihydroneopterin triphosphate 2'-epimerase	1.05024	0.874638	1224.56	1166.1	-1.2499	0.486319	57.7541	77.3274
folE1	PA14_19630	1694714	1695275	-	Biosynthesis of cofactors, prosthetic groups and carriers	GTP cyclohydrolase I	1.21105	0.513151	1134.02	936.351	-2.67652	0.010501	20.8512	58.7255
ydgB	PA14_19640	1695292	1695997	-	Putative enzymes	short chain dehydrogenase	1.86319	0.00913103	1261.27	676.725	1.04922	0.87301	132.186	119.255
PA14_19650	PA14_19650	1696107	1696665	-	Membrane proteins	hypothetical protein	1.99289	0.0777483	44.6141	22.3641	1.12575	0.862083	3.12597	1.44893
mioC	PA14_19660	1696944	1697397	+	Energy metabolism	flavodoxin	-1.12291	0.709066	518.88	582.62	-1.21663	0.557766	63.1659	73.2551
PA14_19670	PA14_19670	1697535	1698429	-	Transcriptional regulators	LysR family transcriptional regulator	-1.50599	0.115345	256.108	385.259	1.45851	0.496176	13.555	8.73382
PA14_19680	PA14_19680	1698524	1698914	+	Protein secretion/export apparatus	hypothetical protein	10.2218	2.91722e-14	2160.43	211.576	1.67316	0.17655	30.2291	17.3359
PA14_19690	PA14_19690	1698900	1699587	+	Protein secretion/export apparatus	hypothetical protein	4.54534	4.41393e-06	3792.22	834.353	1.17374	0.679013	36.277	40.8517
PA14_19700	PA14_19700	1699715	1700495	+	Carbon compound catabolism	aldolase	-1.57505	0.0857413	796.139	1253.42	-1.22525	0.598435	24.3887	31.774
PA14_19710	PA14_19710	1700491	1701388	+	Putative enzymes	alpha/beta hydrolase	-1.48059	0.183166	278.611	412.024	-1.1917	0.761908	3.75185	2.63442
PA14_19720	PA14_19720	1701486	1701780	+	Hypothetical, unclassified, unknown	hypothetical protein	-1.0451	0.874208	157.495	164.555	1.58135	0.486311	3.33688	4.91391
PA14_19730	PA14_19730	1701895	1702807	+	Putative enzymes	oxidoreductase	-3.79205	1.70155e-06	607.041	2301.81	-1.28524	0.528396	26.6916	29.7177
PA14_19740	PA14_19740	1702923	1703694	+	Fatty acid and phospholipid metabolism	enoyl-CoA hydratase	-1.73816	0.0207386	1164.69	2024	1.05852	0.87414	94.0414	90.6715
PA14_19750	PA14_19750	1703713	1704058	-	Hypothetical, unclassified, unknown	hypothetical protein	-1.69421	0.268363	58.7506	99.9669	-1.80692	0.375408	2.711	3.95164
PA14_19770	PA14_19770	1704092	1705499	-	Amino acid biosynthesis and metabolism	hypothetical protein	1.04242	0.872368	296.322	284.225	1.10024	0.818388	25.6473	21.2876
PA14_19800	PA14_19800	1705589	1706333	-	Transcriptional regulators	AraC family transcriptional regulator	1.35899	0.273397	407.199	299.839	-1.17355	0.764958	6.88124	8.6021
PA14_19810	PA14_19810	1706617	1708375	+	Hypothetical, unclassified, unknown	hypothetical protein	-1.63672	0.0922831	87.9752	143.901	1.19775	0.801764	0	0
PA14_19830	PA14_19830	1708431	1709802	+	Hypothetical, unclassified, unknown	hypothetical protein	-1.4699	0.133332	160.256	235.495	-3.29394	0.0824398	0.833365	3.68819
PA14_19850	PA14_19850	1709951	1712435	+	Transcriptional regulators	transcriptional regulator	-2.63447	0.00100787	385.899	1015.86	1.41257	0.553126	9.37792	3.55647
PA14_19860	PA14_19860	1712441	1713254	-	Hypothetical, unclassified, unknown	hypothetical protein	-1.07037	0.796691	1688.1	1806.77	1.1738	0.658593	52.5464	38.8467
ldh	PA14_19870	1713499	1714525	+	Amino acid biosynthesis and metabolism	leucine dehydrogenase	-3.1451	1.04063e-06	8840.47	27804.1	3.07934	0.000788456	435.355	136.225
PA14_19900	PA14_19900	1714666	1715764	+	Energy metabolism	pyruvate dehydrogenase E1 component subunit alpha	-2.80637	1.38805e-05	4683.73	13143.9	3.14757	0.00789153	125.294	48.1768
pdhB	PA14_19910	1715756	1716758	+	Energy metabolism	pyruvate dehydrogenase E1 component, beta chain	-3.26731	1.34638e-07	3517.76	11493.6	2.62753	0.0210201	47.7469	23.8707
PA14_19920	PA14_19920	1716775	1717888	+	Energy metabolism	branched-chain alpha-keto acid dehydrogenase subunit E2	-2.42974	0.000341949	2749.84	6680.82	4.31083	0.00113977	74.0201	22.4218
PA14_19930	PA14_19930	1717888	1718347	-	Hypothetical, unclassified, unknown	hypothetical protein	-4.23651	4.18988e-06	42.444	180.748	1.18631	0.735252	8.75546	4.08336
PA14_19940	PA14_19940	1718380	1718965	-	Hypothetical, unclassified, unknown	hypothetical protein	1.6376	0.0487434	1154.2	705.149	2.45869	0.0277644	125.468	50.3356
PA14_19950	PA14_19950	1719000	1719267	-	Hypothetical, unclassified, unknown	hypothetical protein	1.21926	0.391311	2237.7	1835.49	5.8078	5.07032e-05	1321.42	184.618
PA14_19960	PA14_19960	1719476	1719746	+	Hypothetical, unclassified, unknown	hypothetical protein	2.02969	0.0249613	419.723	206.902	1.47016	0.554679	4.37773	1.44893
PA14_19970	PA14_19970	1719865	1720084	+	Hypothetical, unclassified, unknown	hypothetical protein	-8.04442	1.46141e-09	13.8822	111.639	1.12693	0.868217	1.45924	0.658606
PA14_19990	PA14_19990	1720160	1720676	+	Transcriptional regulators	RNA polymerase ECF-subfamily sigma-70 factor	-2.0597	0.0476969	105.021	215.821	1.6092	0.402388	11.6705	7.28489
PA14_20000	PA14_20000	1720740	1721727	+	Membrane proteins	transmembrane sensor	-11.2878	1.06093e-13	266.422	3003.84	2.56895	0.098614	13.3475	2.5027
hasR	PA14_20010	1721936	1724612	+	Transport of small molecules	heme uptake outer membrane receptor HasR	-32.1717	4.91657e-30	214.815	6901.74	1.08846	0.907013	1.25176	0.658606
hasAp	PA14_20020	1724697	1725315	+	Transport of small molecules	heme acquisition protein HasAp	-1282.44	2.15924e-214	188.14	241305	1.70472	0.345445	9.79973	3.02959
hasD	PA14_20030	1725532	1727323	+	Protein secretion/export apparatus	transport protein HasD	-38.1646	1.7617e-21	83.3266	3168.81	-4.52655	0.0377379	0	5.83595
hasE	PA14_20040	1727319	1728651	+	Protein secretion/export apparatus	metalloprotease secretion protein	-56.019	1.54428e-30	66.1838	3690.67	1.4641	0.592571	1.25176	0.263442
hasF	PA14_20050	1728647	1730003	+	Protein secretion/export apparatus	outer membrane protein	-27.9639	3.16401e-31	99.411	2772.71	-1.81888	0.405023	0.625878	5.04563
PA14_20060	PA14_20060	1729995	1730283	-	Hypothetical, unclassified, unknown	hypothetical protein	6.98878	3.97045e-15	3168.7	453.083	3.07311	0.000387395	197.457	55.6557
PA14_20070	PA14_20070	1730457	1730943	+	Membrane proteins	hypothetical protein	-2.57411	0.00113746	135.443	347.957	-2.21536	0.0898184	10.6331	34.884
PA14_20080	PA14_20080	1731055	1732027	+	Antibiotic resistance and susceptibility	hypothetical protein	2.11653	0.00941361	604.917	285.321	1.29347	0.547401	26.6916	25.7148
PA14_20100	PA14_20100	1732030	1733203	+	Antibiotic resistance and susceptibility	hypothetical protein	1.68108	0.0703052	359.816	213.772	-2.42866	0.137692	3.33688	6.98122
PA14_20110	PA14_20110	1733199	1734333	+	Antibiotic resistance and susceptibility	hypothetical protein	1.87088	0.0180991	372.797	199.508	-1.42427	0.590824	2.711	2.76615
PA14_20120	PA14_20120	1734386	1734728	+	Hypothetical, unclassified, unknown	hypothetical protein	-1.07834	0.770289	933.991	1007.17	2.35739	0.0154603	74.0201	31.774
yeiE	PA14_20130	1734729	1735656	-	Transcriptional regulators	LysR family transcriptional regulator	1.15183	0.577887	511.207	443.864	1.42975	0.324616	42.3181	24.5806
fpr	PA14_20140	1735929	1736706	+	Biosynthesis of cofactors, prosthetic groups and carriers	ferredoxin--NADP+ reductase	13.0139	4.23843e-26	21416.4	1645.27	3.44143	1.332e-06	2836.93	799.962
nosL	PA14_20150	1736788	1737325	-	Energy metabolism	NosL protein	56.6719	4.39716e-19	2088.75	36.9992	3.16205	0.0369725	57.7712	13.3441
nosY	PA14_20170	1737341	1738169	-	Energy metabolism	NosY protein	94.9622	3.20198e-06	1343.19	14.1764	3.06483	0.0459695	61.3156	14.3978
nosF	PA14_20180	1738159	1739074	-	Energy metabolism	NosF protein	93.8295	2.97591e-21	3333.06	35.5322	3.92697	0.00227296	80.4966	14.9247
nosD	PA14_20190	1739070	1740357	-	Transport of small molecules	copper ABC transporter periplasmic substrate-binding protein	34.6817	7.80292e-21	5463.92	157.619	3.49877	0.00774208	129.291	26.121
nosZ	PA14_20200	1740353	1742264	-	Energy metabolism	nitrous-oxide reductase	61.2189	1.16963e-21	10403.9	170.117	2.22405	0.0654815	1071.14	445.001
nosR	PA14_20230	1742307	1744455	-	Transcriptional regulators	regulatory protein NosR	73.0022	6.41267e-06	13031.6	178.617	1.93506	0.0546667	561.18	284.334
PA14_20240	PA14_20240	1744683	1745097	-	Putative enzymes	ring-cleaving dioxygenase	-1.05521	0.885945	283.241	299.26	-1.16784	0.761573	7.9221	5.66401
PA14_20250	PA14_20250	1745157	1745460	+	Antibiotic resistance and susceptibility	hypothetical protein	1.45174	0.241563	672.025	462.806	2.48737	0.158598	6.04446	0.922049
PA14_20260	PA14_20260	1745466	1746162	-	Hypothetical, unclassified, unknown	hypothetical protein	1.96795	0.0360972	146.617	74.3629	1.71583	0.150863	36.277	22.645
rhlG	PA14_20270	1746214	1746985	-	Cell wall / LPS / capsule	beta-ketoacyl reductase	1.04042	0.897309	123.019	118.236	1.32094	0.61657	3.95934	1.44893
PA14_20280	PA14_20280	1747082	1747448	-	Hypothetical, unclassified, unknown	hypothetical protein	1.65254	0.0375383	1744.95	1056.26	-1.38684	0.455032	35.4402	60.7707
algZ	PA14_20290	1747601	1747928	-	Transcriptional regulators	DNA binding-protein	1.74445	0.0903636	38106.2	21844.7	3.57015	2.80012e-07	3241.09	870.902
phnC	PA14_20300	1748288	1749125	+	Transport of small molecules	ABC phosphonate transporter ATP-binding protein	2.03915	0.00323757	839.557	411.504	4.57708	2.16394e-05	81.7279	13.0806
phnD	PA14_20320	1749177	1750182	+	Transport of small molecules	phosphonate ABC transporter substrate-binding protein	-1.05192	0.869097	132.979	139.835	1.93458	0.313999	5.62607	1.18549
phnE	PA14_20330	1750249	1751044	+	Transport of small molecules	phosphonate ABC transporter permease	-1.0784	0.805463	69.742	75.342	1.08681	0.901277	4.7927	2.5027
phnF	PA14_20350	1751064	1751787	+	Transcriptional regulators	transcriptional regulator	-1.04969	0.876587	65.2177	68.3448	1.14927	0.849288	3.33346	1.58065
phnG	PA14_20360	1751796	1752255	+	Transport of small molecules	phosphonate metabolism protein PhnG	-3.4277	0.000307249	22.1172	75.8917	-1.13768	0.860945	1.45924	1.05377
phnH	PA14_20370	1752254	1752884	+	Transport of small molecules	carbon-phosphorus lyase complex subunit	-2.58743	0.00103997	53.8308	139.409	1.39345	0.652129	2.08512	0.658606
phnI	PA14_20380	1752883	1753984	+	Transport of small molecules	hypothetical protein	-2.46585	0.000735595	97.0563	239.07	1.03101	0.964474	2.91849	5.30907
phnJ	PA14_20390	1753980	1754865	+	Transport of small molecules	hypothetical protein	-3.01627	9.20806e-05	77.4126	233.937	-1.13915	0.847073	3.33688	2.5027
phnK	PA14_20400	1754861	1755677	+	Transport of small molecules	phosphonate C-P lyase system protein PhnK	-1.55648	0.10448	127.457	198.161	1.66509	0.356498	13.555	4.61024
phnL	PA14_20420	1755727	1756444	+	Transport of small molecules	phosphonate ABC transporter ATPase	-1.4898	0.177094	94.2138	140.174	2.99174	0.100799	6.04446	0.658606
phnM	PA14_20430	1756433	1757597	+	Transport of small molecules	phosphonate metabolism protein	-1.03493	0.884036	636.173	658.336	1.46876	0.471279	10.0072	3.68819
phnN	PA14_20440	1757596	1758154	+	Transport of small molecules	phosphonate transport ATP-binding protein	-1.11425	0.655082	909.186	1012.7	1.79141	0.0987015	77.9726	36.8709
phnP	PA14_20450	1758144	1758915	+	Transport of small molecules	carbon-phosphorus lyase complex accessory protein	1.06395	0.800251	364.307	342.274	-2.49769	0.10556	5.21451	11.4597
PA14_20460	PA14_20460	1758953	1759139	-	Hypothetical, unclassified, unknown	hypothetical protein	-1.05024	0.832835	793.424	833.248	1.88597	0.0551459	309.183	153.927
PA14_20470	PA14_20470	1759190	1759337	-	Hypothetical, unclassified, unknown	hypothetical protein	-1.29146	0.302094	848.338	1095.75	4.5405	4.9098e-07	3969.17	827.477
PA14_20480	PA14_20480	1759425	1759704	-	Hypothetical, unclassified, unknown	hypothetical protein	-1.23771	0.380789	1286.88	1592.96	2.12798	0.0322558	5627.88	2530.06
PA14_20491	PA14_20491	1759896	1760415	-	Putative enzymes	acetyltransferase	1.03693	0.891902	188.183	181.756	1.53287	0.318654	31.0625	25.1879
rna13	PA14_20500	1760534	1760608	+	Non-coding RNA gene	tRNA-Arg	-238.82	6.33051e-75	329.334	78588.6	1.39066	0.530824	8207.26	5601.53
PA14_20510	PA14_20510	1762507	1763482	+	Hypothetical, unclassified, unknown	hypothetical protein	1.19326	0.558292	1573.05	1318.24	-1.45572	0.372938	66.2782	104.531
PA14_20520	PA14_20520	1763496	1766208	+	Hypothetical, unclassified, unknown	hypothetical protein	-2.05166	0.00330818	573.727	1177.58	-3.19527	0.00921506	10.0038	32.6558
PA14_20530	PA14_20530	1766194	1766671	+	Hypothetical, unclassified, unknown	hypothetical protein	1.03499	0.895813	557.829	539.036	-4.98491	0.00529504	3.12597	16.3334
PA14_20550	PA14_20550	1768002	1768341	-	Hypothetical, unclassified, unknown	hypothetical protein	2.5922	0.00525727	151.38	58.4461	1.99486	0.0594056	70.4552	31.0751
amiE	PA14_20560	1768607	1769648	+	Carbon compound catabolism	acylamide amidohydrolase	1.99144	0.00344595	916.66	460.236	-1.95758	0.159326	6.67034	15.6235
amiB	PA14_20570	1769731	1770847	+	Chaperones & heat shock proteins	chaperone	-1.20969	0.478863	232.695	281.294	-1.37651	0.550483	5.83697	8.6021
amiC	PA14_20580	1770872	1772030	+	Transcriptional regulators	aliphatic amidase expression-regulating protein	1.14985	0.592319	483.27	420.091	-1.9357	0.165086	10.4256	29.7067
amiR	PA14_20590	1772026	1772617	+	Transcriptional regulators	aliphatic amidase regulator	-1.32687	0.277289	240.147	319.028	-1.03737	0.954647	4.17024	2.63442
PA14_20600	PA14_20600	1773138	1773813	+	Hypothetical, unclassified, unknown	hypothetical protein	1.63385	0.040918	1029.51	630.357	1.38593	0.321761	85.4661	65.6957
lecB	PA14_20610	1773859	1774207	-	Motility & Attachment	fucose-binding lectin PA-IIL	1.81943	0.141669	25837.4	14201.1	2.22536	0.0383444	1577.55	661.799
PA14_20620	PA14_20620	1774673	1775732	+	Secreted Factors (toxins, enzymes, alginate)	HlyD family secretion protein	3.01511	0.00215788	384.3	127.526	1.69946	0.356632	7.5037	5.96768
PA14_20630	PA14_20630	1775754	1776765	+	Hypothetical, unclassified, unknown	hypothetical protein	-1.0493	0.877049	93.1234	97.7679	-1.19435	0.809043	0.833365	0.658606
PA14_20640	PA14_20640	1776769	1777648	-	Membrane proteins	hypothetical protein	-1.04845	0.870259	116.347	122.178	-2.00815	0.284788	1.87763	3.42475
dsdA	PA14_20650	1777704	1779051	-	Amino acid biosynthesis and metabolism	D-serine dehydratase	-1.10805	0.698996	617.451	683.93	-1.27361	0.471829	106.535	128.567
PA14_20670	PA14_20670	1779376	1780618	+	Amino acid biosynthesis and metabolism	glutamine synthetase	1.45476	0.137945	5440.3	3739.55	-1.24209	0.47929	108.426	135.486
PA14_20680	PA14_20680	1780801	1782106	+	Membrane proteins	MFS transporter	-1.01512	0.94735	2265.43	2299.62	2.39755	0.011928	89.6534	29.3226
PA14_20690	PA14_20690	1782147	1782759	+	Hypothetical, unclassified, unknown	hypothetical protein	-1.13031	0.607181	2145.08	2424.67	2.80534	0.0017729	175.354	59.9513
PA14_20700	PA14_20700	1782762	1783554	-	Membrane proteins	glycosyltransferase	-1.62841	0.124582	3842.72	6258.02	-1.29469	0.418502	104.872	141.534
flgN	PA14_20720	1783582	1784053	-	Protein secretion/export apparatus	hypothetical protein	-1.64509	0.0308565	4596.23	7561.5	-2.44648	0.0369761	102.137	284.473
flgM	PA14_20730	1784107	1784431	-	Transcriptional regulators	hypothetical protein	-1.25741	0.318305	12004.7	15095	1.37015	0.404099	2459.78	1759.11
flgA	PA14_20740	1784575	1785274	-	Motility & Attachment	flagellar basal body P-ring biosynthesis protein FlgA	-1.52794	0.155388	1291.37	1972.79	2.44735	0.0446649	46.6855	17.0725
PA14_20750	PA14_20750	1785405	1786338	+	Chemotaxis	chemotaxis protein	-2.76521	1.12044e-05	24226.5	66991.3	1.15448	0.627222	1105.28	963.284
cheR	PA14_20760	1786414	1787239	+	Chemotaxis	chemotaxis protein methyltransferase	-4.0126	2.58982e-08	4715.17	18921.1	-1.26608	0.405934	238.078	314.739
PA14_20770	PA14_20770	1787553	1787859	+	Transcriptional regulators	hypothetical protein	-1.30607	0.33453	9260.26	12094.9	1.08345	0.82009	179.338	169.225
PA14_20780	PA14_20780	1787860	1789576	+	Two-component regulatory systems	two-component response regulator	-1.30453	0.279444	12621.3	16465	-1.29993	0.375797	99.0382	134.644
PA14_20800	PA14_20800	1789641	1789992	+	Two-component regulatory systems	histidine phosphotransfer domain-containing protein	1.17133	0.530347	2141.23	1827.97	1.49946	0.208193	80.687	55.4727
recQ	PA14_20810	1790075	1792214	+	DNA replication, recombination, modification and repair	ATP-dependent DNA helicase RecQ	2.17162	0.00128986	3401.65	1566.12	2.49839	0.00838193	463.825	164.567
PA14_20820	PA14_20820	1792302	1793472	+	Two-component regulatory systems	two-component response regulator	-1.88363	0.00913664	1597.63	3008.84	-3.85975	0.00909353	16.0551	89.5041
PA14_20840	PA14_20840	1793622	1794639	+	Hypothetical, unclassified, unknown	hypothetical protein	-2.04141	0.00329509	639.476	1305.8	1.43694	0.460191	15.2217	9.65587
slyA	PA14_20850	1794756	1795191	+	Transcriptional regulators	MarR family transcriptional regulator	-2.21225	0.00580548	1076.09	2381.41	-2.70026	0.00202528	37.9472	110.115
PA14_20860	PA14_20860	1795467	1797513	+	Protein secretion/export apparatus	Tfp pilus assembly protein FimV	-2.6576	6.26894e-05	3683.62	9789.24	-1.65192	0.0659843	123.624	206.542
PA14_20870	PA14_20870	1797520	1799707	-	Cell wall / LPS / capsule	hypothetical protein	-1.05676	0.826987	324.721	343.409	1.74442	0.110909	62.3428	37.8734
PA14_20880	PA14_20880	1799775	1800066	+	Hypothetical, unclassified, unknown	hypothetical protein	1.96877	0.0164777	309.966	157.005	-1.24611	0.62722	12.7182	16.809
rfaD	PA14_20890	1800155	1801154	+	Cell wall / LPS / capsule	ADP-L-glycero-D-manno-heptose-6-epimerase	-129.694	3.51831e-98	258.755	33570.7	-3.17495	0.00765159	16.0517	47.6318
PA14_20900	PA14_20900	1801164	1802331	-	Membrane proteins	MFS transporter	1.40512	0.180363	1650.14	1174.61	1.30885	0.455079	86.3302	62.1503
PA14_20920	PA14_20920	1802422	1803175	-	Hypothetical, unclassified, unknown	hypothetical protein	1.29338	0.353462	2334.45	1805.14	1.63132	0.196465	91.9631	52.0993
PA14_20940	PA14_20940	1803292	1803532	-	Fatty acid and phospholipid metabolism	acyl carrier protein	-1.15463	0.660137	2096.79	2421.38	-1.56991	0.399858	10.6331	12.2501
fabH2	PA14_20950	1803545	1804538	-	Fatty acid and phospholipid metabolism	3-oxoacyl-ACP synthase	-1.03325	0.892848	3409.13	3522.73	-1.20058	0.621371	77.9829	88.5348
PA14_20960	PA14_20960	1804541	1804967	-	Putative enzymes	isomerase	-1.32543	0.337794	1345.6	1783.91	1.50955	0.402234	88.1976	45.839
cyp23	PA14_20970	1804963	1806220	-	Adaptation, Protection	cytochrome P450	-1.13222	0.648926	3130.99	3545.27	-1.03671	0.918273	120.104	117.199
PA14_20980	PA14_20980	1806212	1807127	-	Putative enzymes	short chain dehydrogenas	1.2588	0.309342	3543.55	2815.08	-1.12309	0.766132	122.379	126.825
PA14_21000	PA14_21000	1807128	1808457	-	Hypothetical, unclassified, unknown	hypothetical protein	-1.02613	0.925458	3401.82	3490.98	-1.46503	0.345121	78.1938	108.78
PA14_21010	PA14_21010	1808453	1809620	-	Energy metabolism	FAD-dependent monooxygenase	1.06935	0.822855	2739.94	2562.56	-1.32002	0.491431	80.483	98.5969
PA14_21020	PA14_21020	1809616	1816675	-	Biosynthesis of cofactors, prosthetic groups and carriers	non-ribosomal peptide synthetase	1.71245	0.0224184	12060.6	7043.21	-2.4288	0.00481754	256.035	637.485
PA14_21030	PA14_21030	1817156	1817762	+	Translation, post-translational modification, degradation	ATP-dependent Clp protease proteolytic subunit	1.09466	0.759526	19564.8	17872.9	-1.27514	0.382253	366.318	460.13
PA14_21040	PA14_21040	1818106	1818994	-	Putative enzymes	hypothetical protein	-2.55843	0.00114289	121.988	312.639	1.3684	0.637433	5.62949	2.23926
PA14_21050	PA14_21050	1819003	1820782	-	Putative enzymes	short chain dehydrogenase	-1.17983	0.54093	726.202	856.561	1.35581	0.575058	8.54797	7.15317
PA14_21060	PA14_21060	1820778	1821654	-	Hypothetical, unclassified, unknown	hypothetical protein	-2.37031	0.00103406	178.016	422.352	-2.65056	0.139679	6.87783	32.4215
PA14_21070	PA14_21070	1822079	1822778	+	Transcriptional regulators	MerR family transcriptional regulator	3.40333	2.03721e-05	927.525	272.247	-1.39098	0.412386	34.8075	54.8543
toxR	PA14_21080	1822785	1823700	-	Transcriptional regulators	LysR family transcriptional activator	2.19251	0.00713986	379.931	172.892	1.33327	0.518704	18.5552	15.0967
PA14_21090	PA14_21090	1823788	1824244	+	Hypothetical, unclassified, unknown	hypothetical protein	5.05496	4.15889e-06	136.788	27.0387	1.89916	0.23687	9.17385	6.23112
plcN	PA14_21110	1824475	1826554	+	Secreted Factors (toxins, enzymes, alginate)	non-hemolytic phospholipase C	1.3948	0.209493	189.55	135.896	-1.19948	0.776637	3.12597	2.23926
PA14_21120	PA14_21120	1826611	1827112	-	Hypothetical, unclassified, unknown	hypothetical protein	2.22908	0.0110538	343.555	154.474	1.43756	0.467347	21.0553	11.8951
PA14_21130	PA14_21130	1827177	1827906	-	Membrane proteins	outer membrane lipoprotein	3.64738	1.46494e-06	4279.6	1172.94	2.85381	0.00152568	286.267	104.835
PA14_21140	PA14_21140	1828012	1828783	-	Transport of small molecules	ABC transporter permease	1.99639	0.0689248	111.357	56.0648	-1.90504	0.251755	4.58522	9.39243
PA14_21150	PA14_21150	1828779	1829613	-	Transport of small molecules	ABC transporter permease	1.30358	0.420766	72.3949	55.6973	-6.51301	0.005484	0	5.26885
PA14_21160	PA14_21160	1829606	1830410	-	Transport of small molecules	ABC transporter ATP-binding protein	1.07266	0.781462	272.322	254.073	-2.01404	0.0798127	13.7591	28.309
PA14_21175	PA14_21175	1830406	1831414	-	Transport of small molecules	hypothetical protein	-1.60675	0.154449	489.705	787.169	1.80555	0.0467823	948.726	521.654
PA14_21180	PA14_21180	1831412	1832303	+	Fatty acid and phospholipid metabolism	3-hydroxyisobutyrate dehydrogenase	1.5815	0.0962696	397.958	251.783	-1.65175	0.148512	34.6103	62.4942
PA14_21190	PA14_21190	1832306	1834664	-	Hypothetical, unclassified, unknown	hypothetical protein	-1.97654	0.00503299	2846.26	5626	2.0752	0.0438503	90.0786	39.6772
PA14_21210	PA14_21210	1834818	1836474	+	Hypothetical, unclassified, unknown	hypothetical protein	1.18752	0.526215	916.364	771.88	6.26232	1.47111e-05	101.327	8.16672
PA14_21220	PA14_21220	1836542	1836998	-	Hypothetical, unclassified, unknown	hypothetical protein	-17.5074	1.33348e-29	9519.67	166669	-2.39735	0.0143284	274.838	694.019
hepA	PA14_21230	1837280	1840133	-	Transcription, RNA processing and degradation	ATP-dependent helicase HepA	2.38021	0.000240443	1512.05	635.083	-2.64229	0.0028177	214.944	606.226
PA14_21240	PA14_21240	1840368	1840677	+	Hypothetical, unclassified, unknown	hypothetical protein	1.10086	0.761316	2553.23	2319.1	3.01806	0.00592867	105.698	40.72
alkB	PA14_21250	1840730	1841333	+	DNA replication, recombination, modification and repair	hypothetical protein	1.40495	0.178238	2843.63	2023.83	3.33114	0.000567309	234.533	61.6234
PA14_21260	PA14_21260	1841739	1841853	+	Hypothetical, unclassified, unknown	hypothetical protein	-376.207	6.04659e-99	469.574	176753	-5.77643	4.40661e-05	67.3498	460.694
PA14_21280	PA14_21280	1842060	1844055	+	Membrane proteins	hypothetical protein	-1.96186	0.00592198	1521.04	2983.51	1.06624	0.872452	22.103	22.9084
PA14_21290	PA14_21290	1844272	1845130	+	Membrane proteins	hypothetical protein	-2.61315	5.95706e-05	598.086	1563	1.64462	0.40299	8.34049	2.63442
PA14_21300	PA14_21300	1845110	1846286	-	Transport of small molecules	MFS transporte	-1.04726	0.860313	253.948	266.109	1.24926	0.641301	11.0481	4.87369
phaJ1	PA14_21310	1846436	1846907	-	Fatty acid and phospholipid metabolism	hypothetical protein	-1.24871	0.49702	818.124	1021.9	-5.17689	9.85277e-06	21.2628	113.774
PA14_21320	PA14_21320	1846903	1847854	-	Fatty acid and phospholipid metabolism	hypothetical protein	-1.22104	0.505527	655.999	800.91	-3.62544	0.000307817	28.7699	106.002
fadD2	PA14_21340	1848100	1849789	+	Fatty acid and phospholipid metabolism	long-chain-fatty-acid--CoA ligase	-1.88022	0.0269595	1291.25	2428.17	-1.20488	0.561184	70.6798	81.9889
fadD1	PA14_21370	1850023	1851712	+	Fatty acid and phospholipid metabolism	long-chain-fatty-acid--CoA ligase	1.45855	0.0971171	5174.86	3547.83	-1.9704	0.0186911	254.334	516.693
PA14_21380	PA14_21380	1851741	1852044	+	Hypothetical, unclassified, unknown	hypothetical protein	-1.41191	0.435309	20.1805	28.6586	-2.88915	0.145128	0	1.58065
hrpA	PA14_21400	1852219	1856200	+	DNA replication, recombination, modification and repair	ATP-dependent helicase	-1.05613	0.818937	3305.43	3490.66	-2.66301	0.00342668	48.1619	128.212
phoA	PA14_21410	1856272	1857703	-	Central intermediary metabolism	alkaline phosphatase	1.47939	0.283686	51.0587	34.5237	-2.0377	0.31156	0.833365	1.71238
PA14_21440	PA14_21440	1857907	1858345	+	Nucleotide biosynthesis and metabolism	HIT family protein	2.01557	0.00726593	1158.41	574.682	-1.5355	0.187478	111.137	182.386
PA14_21450	PA14_21450	1858573	1860640	+	Hypothetical, unclassified, unknown	hypothetical protein	3.39298	0.00819688	313.852	92.5112	-2.9922	0.0503506	3.33688	14.9649
PA14_21460	PA14_21460	1860649	1861465	+	Hypothetical, unclassified, unknown	hypothetical protein	2.34128	0.0228182	111.22	47.5389	-1.70009	0.365555	4.79612	5.92746
PA14_21470	PA14_21470	1861404	1861983	+	Hypothetical, unclassified, unknown	hypothetical protein	2.60748	0.0046439	122.005	47.0509	-4.78531	0.0281622	0	6.36284
PA14_21480	PA14_21480	1862505	1863060	+	Hypothetical, unclassified, unknown	hypothetical protein	1.24719	0.546491	224.49	180.351	-1.34453	0.564326	8.34049	10.7096
PA14_21490	PA14_21490	1863074	1865723	+	Hypothetical, unclassified, unknown	hypothetical protein	-1.90499	0.00450191	4423.06	8426.07	1.04598	0.891782	68.7954	59.2122
PA14_21510	PA14_21510	1865761	1866175	-	Hypothetical, unclassified, unknown	hypothetical protein	1.6518	0.0353707	1882.53	1139.4	2.62903	0.0157459	66.1014	27.6906
PA14_21520	PA14_21520	1866254	1866758	+	Biosynthesis of cofactors, prosthetic groups and carriers	hypothetical protein	-1.00429	0.987081	445.537	447.495	4.35503	2.36384e-06	288.532	56.5778
PA14_21530	PA14_21530	1866761	1867277	-	Hypothetical, unclassified, unknown	ankyrin domain-containing protein	33.1242	2.13428e-37	11902.9	359.199	1.4513	0.448436	175.762	128.025
fabH-2	PA14_21540	1867836	1868889	+	Fatty acid and phospholipid metabolism	3-oxoacyl-ACP synthase	2.55514	0.000144672	6909.88	2703.92	-1.1386	0.629915	202.855	235.894
PA14_21550	PA14_21550	1868891	1869503	+	Transcriptional regulators	RNA polymerase ECF-subfamily sigma-70 factor	1.56054	0.0550318	3287.27	2106.54	-1.27325	0.593849	25.018	23.3147
PA14_21560	PA14_21560	1869496	1869736	+	Hypothetical, unclassified, unknown	hypothetical protein	2.44615	0.000496254	2225.25	909.813	1.3347	0.479029	27.7256	19.18
PA14_21570	PA14_21570	1870141	1870456	+	Hypothetical, unclassified, unknown	hypothetical protein	12.8423	3.39695e-07	35632.8	2774.75	8.05468	2.33118e-09	1753.02	192.276
PA14_21580	PA14_21580	1870474	1871329	+	Hypothetical, unclassified, unknown	hypothetical protein	15.1528	0.00441975	25249.7	1666.35	6.37334	5.9113e-08	811.208	115.819
PA14_21590	PA14_21590	1871325	1872060	+	Hypothetical, unclassified, unknown	hypothetical protein	10.7246	2.49125e-06	2423.36	226.026	8.99971	2.73592e-05	173.338	14.5698
PA14_21600	PA14_21600	1872062	1872653	+	Membrane proteins	hypothetical protein	9.94505	2.37996e-06	1402.02	141.029	6.61251	0.000862832	95.5382	12.4622
oprO	PA14_21610	1872899	1874216	+	Transport of small molecules	pyrophosphate-specific outer membrane porin OprO precursor	2.46326	0.00125758	455.112	184.902	1.07975	0.915667	0.833365	0.395164
oprP	PA14_21620	1874674	1875997	+	Transport of small molecules	phosphate-specific outer membrane porin OprP precursor	-1.94575	0.0163406	94.7562	184.199	1.31445	0.70945	2.29261	0.790327
PA14_21630	PA14_21630	1876165	1876465	+	Hypothetical, unclassified, unknown	hypothetical protein	-8.6277	1.15742e-18	129.92	1120.75	-2.35142	0.036639	84.2143	202.067
PA14_21640	PA14_21640	1876589	1877402	+	Biosynthesis of cofactors, prosthetic groups and carriers	short chain dehydrogenase	-9.53361	9.24098e-21	280.433	2674.05	1.20939	0.676803	27.3175	17.8226
PA14_21650	PA14_21650	1877634	1878057	+	Hypothetical, unclassified, unknown	hypothetical protein	6.43604	1.17802e-09	507.574	78.8552	-1.51555	0.170577	73.5881	115.556
PA14_21660	PA14_21660	1878053	1878383	+	Hypothetical, unclassified, unknown	hypothetical protein	1.58372	0.261455	116.804	73.6309	-1.75821	0.274538	7.50712	9.61565
PA14_21670	PA14_21670	1878461	1878749	-	Hypothetical, unclassified, unknown	hypothetical protein	1.0725	0.772478	1099.24	1025.21	1.97803	0.0652241	208.06	91.7876
PA14_21680	PA14_21680	1878699	1879299	+	Hypothetical, unclassified, unknown	hypothetical protein	1.34662	0.247851	2239.06	1662.56	1.98115	0.0961229	163.895	69.9731
lhr1	PA14_21690	1879367	1883714	+	DNA replication, recombination, modification and repair	ATP-dependent DNA helicase	1.25486	0.355836	5100.9	4064.78	-1.13875	0.690182	66.3055	74.7443
PA14_21700	PA14_21700	1883721	1887201	-	Two-component regulatory systems	two-component sensor	2.02769	0.0132252	5769.45	2845.34	1.18363	0.591753	150.744	122.325
PA14_21710	PA14_21710	1887466	1888054	+	Translation, post-translational modification, degradation	hypothetical protein	2.72563	0.00034856	3868.35	1418.98	2.76282	0.000400539	1718.52	600.899
PA14_21720	PA14_21720	1888120	1888975	+	Transcriptional regulators	AraC family transcriptional regulator	2.09927	0.00621474	1024.61	488.01	-2.13033	0.0227122	41.7024	100.803
fecA	PA14_21730	1889071	1891237	+	Transport of small molecules	TonB-dependent receptor	1.97982	0.0193423	414.174	209.068	2.064	0.0793133	28.1406	14.5698
PA14_21750	PA14_21750	1891411	1893286	+	Fatty acid and phospholipid metabolism	hypothetical protein	1.59378	0.0432584	1641.38	1029.76	-1.35444	0.390239	51.0838	72.9404
capB	PA14_21760	1893346	1893556	-	Adaptation, Protection	cold acclimation protein B	2.81828	6.14434e-06	12484.4	4429.67	-2.89425	3.03864e-05	828.633	2482.81
sugE	PA14_21770	1893770	1894085	-	Transport of small molecules	DMT family permease	2.95489	0.000859885	247.727	83.8355	6.57852	2.23413e-06	74.4283	12.9891
PA14_21780	PA14_21780	1894224	1895160	-	Transport of small molecules	transporter	1.91226	0.0453231	205.64	107.205	1.90071	0.0967881	38.3553	18.3897
rdgC	PA14_21790	1895246	1896167	-	DNA replication, recombination, modification and repair	recombination associated protein	-1.5421	0.0970267	275.078	424.398	-1.33852	0.445425	31.4741	40.2041
rna14	PA14_21800	1896331	1896404	+	Non-coding RNA gene	tRNA-Val	1.62293	0.781525	1.30197	0.855528
rna15	PA14_21810	1896423	1896497	+	Non-coding RNA gene	tRNA-Asp	22.5282	7.00973e-18	748.683	32.9038	1.35549	0.637633	0.833365	0.131721
PA14_21820	PA14_21820	1896756	1897518	+	Translation, post-translational modification, degradation	peptidyl-prolyl cis-trans isomerase, FkbP-type	4.39541	6.13539e-09	8824.74	2007.34	2.94421	0.000154644	1694.67	549.755
PA14_21830	PA14_21830	1897887	1898319	+	Hypothetical, unclassified, unknown	hypothetical protein	2.44051	0.000195265	9117.19	3735.75	1.85949	0.0346804	797.469	405.711
PA14_21840	PA14_21840	1898306	1899053	-	Membrane proteins	hypothetical protein	-1.00584	0.979851	1529.18	1538.28	1.18424	0.64555	48.57	35.8171
PA14_21850	PA14_21850	1899156	1899468	+	Transcriptional regulators	transcriptional regulator	-1.43371	0.132617	1476.48	2117.22	-1.43252	0.216811	205.757	289.779
PA14_21860	PA14_21860	1899825	1900305	+	Hypothetical, unclassified, unknown	hypothetical protein	-1.09844	0.712008	2836.31	3115.31	-1.67869	0.181026	39.6207	67.9863
PA14_21870	PA14_21870	1900318	1902124	-	Putative enzymes	EAL domain/GGDEF domain-containing protein	-1.19049	0.453638	1182.79	1408.12	-1.21714	0.746827	3.95934	6.49456
tsp	PA14_21880	1902162	1904259	-	Translation, post-translational modification, degradation	periplasmic tail-specific protease	1.10035	0.680679	43035.2	39110.4	2.66697	0.0013784	2055.9	729.309
qor	PA14_21890	1904388	1905351	+	Energy metabolism	oxidoreductase	-1.6388	0.0345375	4300.88	7047.95	1.02914	0.927174	221.649	207.263
PA14_21900	PA14_21900	1905417	1905996	-	Putative enzymes	HAD-superfamily hydrolase	-2.12216	0.0202094	471	1000.09	1.55361	0.208775	79.6325	42.5349
PA14_21910	PA14_21910	1906067	1907063	-	Transport of small molecules	ABC transporter ATP-binding protein	-2.56915	8.06046e-05	300.266	771.688	-1.42069	0.404044	18.5552	23.922
PA14_21920	PA14_21920	1907065	1907863	-	Transport of small molecules	ABC transporter permease	-2.77098	0.000290042	104.987	291.166	-2.33398	0.154571	3.12597	8.86554
PA14_21930	PA14_21930	1907849	1908689	-	Transport of small molecules	ABC transporter permease	-2.12349	0.0278466	96.6326	205.987	1.08121	0.896178	6.04446	3.16131
PA14_21940	PA14_21940	1908685	1909495	-	Hypothetical, unclassified, unknown	hypothetical protein	-2.77914	0.000116667	203.166	564.504	-1.02496	0.968064	5.83697	10.4864
PA14_21960	PA14_21960	1909549	1910608	-	Transport of small molecules	hypothetical protein	-4.60449	8.26191e-09	993.855	4576.3	1.973	0.0581014	80.6905	43.841
PA14_21970	PA14_21970	1910971	1911688	+	Transcriptional regulators	transcriptional regulator	-1.06213	0.818285	551.335	585.16	1.82887	0.209032	16.4701	12.1988
PA14_21980	PA14_21980	1911753	1912305	+	Translation, post-translational modification, degradation	hypothetical protein	1.29878	0.337809	719.243	553.411	2.12221	0.0318018	88.1771	43.9728
PA14_21990	PA14_21990	1912347	1913637	-	Amino acid biosynthesis and metabolism	aminopeptidase 2	-1.64151	0.0975801	1482.39	2433.37	-1.86479	0.0425696	87.3608	174.534
rluA	PA14_22000	1913805	1914441	-	Transcription, RNA processing and degradation	pseudouridine synthase	1.26932	0.597206	111.133	87.8691	-3.22253	0.0145557	8.96295	26.7796
minE	PA14_22010	1914544	1914799	-	Cell division	cell division topological specificity factor MinE	4.32323	3.93586e-10	4807.7	1112.04	-4.71807	1.58156e-05	129.634	676.054
minD	PA14_22020	1914795	1915611	-	Cell division	cell division inhibitor MinD	3.50566	5.44119e-06	6623.84	1889.29	-1.09239	0.758061	1219.61	1335.5
minC	PA14_22040	1915672	1916464	-	Cell division	septum formation inhibitor	2.28323	0.00169567	2112.25	924.614	-1.46794	0.18713	86.3097	125.131
htrB	PA14_22050	1916623	1917562	+	Cell wall / LPS / capsule	lipid A biosynthesis lauroyl acyltransferase	2.37422	0.00591828	890.575	374.56	1.56269	0.172063	114.028	70.6609
PA14_22060	PA14_22060	1917629	1918799	+	Fatty acid and phospholipid metabolism	hypothetical protein	1.13219	0.594341	1222.59	1079.74	-1.87475	0.157203	12.9291	23.5268
PA14_22075	PA14_22075	1918862	1919495	-	Hypothetical, unclassified, unknown	pirin-related protein	1.66267	0.0551647	6803.62	4091.92	-2.20819	0.06075	16.8885	36.2123
PA14_22080	PA14_22080	1921999	1922695	-	Hypothetical, unclassified, unknown	resolvase	2.2084	0.0397367	3537.5	1602.07	1.03019	0.935663	54.4104	60.1634
PA14_22090	PA14_22090	1923031	1924132	-	Hypothetical, unclassified, unknown	hypothetical protein	-1.62269	0.10255	152.118	247.447	-5.09394	0.0026175	4.37773	27.6102
PA14_22100	PA14_22100	1926577	1927303	-	Hypothetical, unclassified, unknown	hypothetical protein	-1.54787	0.192788	55.404	86.2198	-4.15041	0.0392559	0.833365	14.61
PA14_22110	PA14_22110	1927459	1928419	-	Hypothetical, unclassified, unknown	hypothetical protein	-1.03505	0.903952	182.249	188.753	1.03454	0.962309	2.5001	1.31721
PA14_22120	PA14_22120	1929041	1931366	-	Hypothetical, unclassified, unknown	hypothetical protein	1.38829	0.25166	671.605	484.077	1.46692	0.46339	10.6297	3.81992
PA14_22130	PA14_22130	1931381	1932050	-	Hypothetical, unclassified, unknown	hypothetical protein	-1.33627	0.496635	20.1046	26.7329	-1.38074	0.645321	0	0.263442
PA14_22140	PA14_22140	1933019	1933820	-	Hypothetical, unclassified, unknown	hypothetical protein	-1.27914	0.452747	70.0678	89.5184	-1.23336	0.747106	3.95934	6.49456
PA14_22160	PA14_22160	1934354	1934861	-	Hypothetical, unclassified, unknown	hypothetical protein	1.06616	0.910919	11.7177	11.0601	1.20964	0.783311	2.29261	4.78218
PA14_22180	PA14_22180	1934976	1935117	-	Hypothetical, unclassified, unknown	hypothetical protein	2.00922	0.08105	81.4918	40.8182	1.04582	0.94758	2.29261	1.18549
PA14_22190	PA14_22190	1935113	1935500	-	Hypothetical, unclassified, unknown	hypothetical protein	1.22696	0.521958	329.228	268.646	-3.79282	0.00402833	59.6147	268.882
PA14_22210	PA14_22210	1935569	1935905	-	Hypothetical, unclassified, unknown	hypothetical protein	-1.62504	0.0990381	87.134	142.008	-2.74852	0.0904343	3.54437	8.29844
PA14_22220	PA14_22220	1935906	1936104	-	Hypothetical, unclassified, unknown	hypothetical protein	1.21898	0.525604	76.7076	63.0295	-1.29654	0.719555	1.45924	1.31721
PA14_22230	PA14_22230	1936670	1936868	-	Hypothetical, unclassified, unknown	hypothetical protein	1.15362	0.699438	64.5127	56.003	-2.48161	0.178237	1.45924	3.55647
PA14_22240	PA14_22240	1937289	1937691	-	Hypothetical, unclassified, unknown	hypothetical protein	1.09172	0.822123	36.759	33.73	-2.82178	0.131974	1.45924	7.81177
PA14_22250	PA14_22250	1937790	1938417	-	Hypothetical, unclassified, unknown	hypothetical protein	1.03957	0.92453	47.9669	46.0425	-1.39865	0.608427	3.54437	3.55647
PA14_22260	PA14_22260	1938449	1938800	-	Hypothetical, unclassified, unknown	hypothetical protein	1.1168	0.871819	7.88777	7.08821	1.53074	0.536126	0.833365	0
PA14_22270	PA14_22270	1939713	1941291	-	Hypothetical, unclassified, unknown	recombinase	-1.89013	0.0283448	610.253	1154.16	-1.36945	0.443996	43.5767	51.4517
PA14_22280	PA14_22280	1941321	1941585	-	Transcriptional regulators	pirin-related protein	1.69728	0.0486909	330.304	194.833	-1.28998	0.539802	29.3924	37.5697
vacJ	PA14_22290	1941724	1942528	-	Cell wall / LPS / capsule	hypothetical protein	1.96703	0.0155187	1723.88	876.668	-2.54879	0.029871	25.8582	68.9998
PA14_22310	PA14_22310	1942531	1943893	-	Hypothetical, unclassified, unknown	hypothetical protein	2.6802	0.000812335	2702.55	1008.08	1.59652	0.137164	279.376	178.434
PA14_22320	PA14_22320	1944035	1944257	-	Membrane proteins	hypothetical protein	10.0965	3.16099e-20	1542.89	152.945	3.96636	0.0158998	72.7479	23.1206
PA14_22330	PA14_22330	1944550	1945408	+	Transport of small molecules	glycine betaine-binding protein	1.09476	0.723182	405.204	370.168	2.72114	0.0315753	28.5624	8.99726
yjcH	PA14_22340	1945625	1945937	+	Membrane proteins	hypothetical protein	2.22475	0.00306705	3081.26	1384.93	-1.70908	0.0791617	232.234	397.493
actP	PA14_22350	1945933	1947589	+	Membrane proteins	acetate permease	2.55808	0.000241139	3891.99	1521.5	-2.17354	0.0156725	65.6762	143.876
PA14_22370	PA14_22370	1947678	1949478	+	Two-component regulatory systems	hypothetical protein	1.47468	0.107952	2767.96	1877.07	-1.75254	0.109955	46.0699	75.7176
PA14_22380	PA14_22380	1949474	1950101	+	DNA replication, recombination, modification and repair	DNA polymerase III subunit epsilon	1.1961	0.44563	836.519	699.401	-2.01736	0.10956	33.5626	61.8577
PA14_22400	PA14_22400	1950209	1950368	+	Hypothetical, unclassified, unknown	hypothetical protein	1.29263	0.355558	3541.81	2740.06	2.1878	0.0491375	182.028	68.3523
PA14_22410	PA14_22410	1950644	1951769	+	Hypothetical, unclassified, unknown	hypothetical protein	1.42069	0.147578	1550.49	1091.01	-1.22861	0.54026	49.4068	69.029
PA14_22420	PA14_22420	1951801	1952068	-	Hypothetical, unclassified, unknown	hypothetical protein	10.5757	2.14843e-21	3853.68	364.612	14.6009	4.70497e-08	694.946	31.602
bapA	PA14_22440	1952349	1954182	-	Transport of small molecules	ABC transporter ATP-binding protein/permease	-1.87651	0.00843116	3009.49	5647.09	1.43778	0.278793	93.4053	63.2443
ppiA	PA14_22450	1954244	1954808	-	Translation, post-translational modification, degradation	peptidyl-prolyl cis-trans isomerase A	-2.27475	0.00909763	1476.73	3359.8	3.36007	0.000785878	407.599	101.403
PA14_22460	PA14_22460	1954789	1955617	-	Putative enzymes	alpha/beta hydrolase	-2.06342	0.00224606	1385.27	2858.13	1.4653	0.235938	101.732	60.9246
PA14_22470	PA14_22470	1955623	1956553	-	Transcriptional regulators	LysR family transcriptional regulator	-2.5828	6.19472e-05	2309.36	5964.27	2.17729	0.0147337	204.937	91.7252
PA14_22480	PA14_22480	1956752	1957070	+	Hypothetical, unclassified, unknown	hypothetical protein	1.88775	0.0394832	815.238	432.007	1.308	0.451187	159.279	113.946
acpD	PA14_22490	1957216	1957858	+	Fatty acid and phospholipid metabolism	ACP phosphodieterase	-1.51359	0.119436	129.226	195.503	1.83743	0.234359	16.6844	5.00541
PA14_22500	PA14_22500	1958112	1958847	-	Translation, post-translational modification, degradation	protein-disulfide isomerase	1.03005	0.914112	159.854	155.235	-1.01791	0.975171	7.29622	4.47852
PA14_22510	PA14_22510	1958940	1959333	-	Hypothetical, unclassified, unknown	hypothetical protein	-1.17876	0.608974	56.131	66.2369	-1.66209	0.460357	2.91849	3.95164
PA14_22520	PA14_22520	1959438	1960494	-	Cell wall / LPS / capsule	hypothetical protein	-1.00116	0.996503	182.736	183.162	1.09763	0.882545	5.62949	3.02959
PA14_22530	PA14_22530	1960423	1961041	-	Translation, post-translational modification, degradation	glutathione S-transferase	-4.76393	1.02924e-05	33.1023	158.81	1.40342	0.529844	10.6331	4.21508
wrbA	PA14_22540	1961116	1961671	-	Energy metabolism	flavodoxin	-1.46844	0.203837	92.136	135.532	1.09721	0.889373	4.58522	5.83595
PA14_22550	PA14_22550	1961913	1962726	+	Transcriptional regulators	LysR family transcriptional regulator	-1.56958	0.0546002	556.542	873.548	-1.16605	0.700791	20.2253	21.6827
PA14_22560	PA14_22560	1962802	1963696	-	Membrane proteins	permease	7.167	1.76114e-06	2005.54	279.889	-2.98708	0.00132005	81.5272	248.887
csaA	PA14_22570	1963705	1964041	-	Chaperones & heat shock proteins	CsaA protein	10.6624	3.42315e-08	2809.91	263.448	-1.83793	0.0329003	899.147	1695.4
PA14_22580	PA14_22580	1964105	1964870	-	Transcriptional regulators	AraC family transcriptional regulator	1.89748	0.0177668	898.047	472.816	1.20749	0.549147	74.6357	61.2685
PA14_22590	PA14_22590	1965016	1965829	+	Hypothetical, unclassified, unknown	hypothetical protein	1.48767	0.210419	338.226	227.031	-2.0878	0.293454	1.66673	3.02959
grtA	PA14_22600	1965825	1966881	+	Cell wall / LPS / capsule	glycosyl transferase family protein	2.72839	0.000939098	556.789	203.997	-2.93345	0.0894205	1.25176	11.145
cyaB	PA14_22620	1966870	1968262	-	Putative enzymes	hypothetical protein	1.54919	0.07421	1009.53	651.524	1.13425	0.742934	35.0287	38.3088
PA14_22630	PA14_22630	1968478	1968796	-	Membrane proteins	hypothetical protein	-2.89094	0.000911402	374.031	1082.36	-1.68983	0.195185	26.2766	48.8465
PA14_22640	PA14_22640	1968938	1969952	+	Transcriptional regulators	AraC family transcriptional regulator	2.0449	0.00340048	1480.19	723.655	-4.67606	0.00146279	5.00361	37.3867
PA14_22650	PA14_22650	1969974	1970619	-	Transport of small molecules	ABC transporter	-1.42202	0.173094	1664.63	2367.08	-1.08657	0.857857	22.5179	22.6048
PA14_22660	PA14_22660	1970615	1971554	-	Membrane proteins	hypothetical protein	-1.37579	0.186897	1604.36	2207.68	-1.27905	0.538802	48.7946	59.4757
yrbF	PA14_22670	1971555	1972350	-	Transport of small molecules	ABC transporter ATP-binding protein	1.69095	0.0247178	1750.11	1035.14	-2.93495	0.0161648	11.8883	36.8709
yrbE	PA14_22680	1972346	1973492	-	Membrane proteins	ABC transporter permease	1.80429	0.00985349	3464.93	1920.35	-1.47131	0.231599	71.5234	107.44
trkH	PA14_22690	1973558	1975013	-	Membrane proteins	potassium uptake protein TrkH	3.01284	9.24761e-06	853.07	282.849	1.56037	0.282915	37.1036	20.7607
ykgJ	PA14_22700	1975170	1975542	+	Transport of small molecules	ferredoxin	3.81427	0.000860898	90.677	23.6166	1.27697	0.726739	3.12597	1.18549
ydjA	PA14_22710	1975606	1976167	+	Energy metabolism	hypothetical protein	1.45137	0.171267	1311.79	903.418	-1.10153	0.728198	240.592	267.06
PA14_22720	PA14_22720	1976147	1976624	-	Hypothetical, unclassified, unknown	hypothetical protein	2.69965	6.31565e-05	516.523	191.44	-1.94025	0.257616	6.25537	9.35221
PA14_22730	PA14_22730	1976667	1978005	-	Two-component regulatory systems	two-component sensor	2.41968	0.000345512	852.397	352.049	4.0817	0.000100299	102.14	20.629
PA14_22740	PA14_22740	1978119	1978560	-	Transport of small molecules	hypothetical protein	20.9913	7.88095e-12	3644.1	173.721	12.8145	3.56666e-14	1490.53	101.776
cpxR	PA14_22760	1978688	1979366	-	Two-component regulatory systems	two-component response regulator	5.38869	3.40928e-12	2139.02	397.242	2.51248	0.00227091	184.511	65.1799
PA14_22770	PA14_22770	1979376	1979745	-	Hypothetical, unclassified, unknown	hypothetical protein	4.75629	4.67859e-11	2999.01	630.38	1.41047	0.368922	76.095	43.1533
yciI	PA14_22780	1979920	1980220	-	Putative enzymes	YciI-like protein	2.77261	0.000137766	3075.44	1108.78	1.03405	0.933011	98.6129	82.9733
yciB	PA14_22800	1980221	1980809	-	Cell division	intracellular septation protein A	2.67051	0.000869797	3163.25	1184.43	5.85569	1.00821e-07	930.351	136.247
yciV	PA14_22820	1981023	1981911	+	Amino acid biosynthesis and metabolism	PHP domain-containing protein	-1.26831	0.325758	2299.26	2915.75	1.80853	0.0577062	115.083	58.989
yciO	PA14_22830	1981907	1982537	+	Translation, post-translational modification, degradation	SUA5/yciO/yrdC family:Sua5/YciO/YrdC/YwlC family protein	-1.39592	0.174649	1378.06	1923.9	-1.0675	0.851552	68.1729	65.5348
ypuG	PA14_22840	1982709	1983462	+	Hypothetical, unclassified, unknown	hypothetical protein	-2.73571	0.00012643	1187.42	3249.24	-2.38529	0.0621068	11.8849	30.1531
PA14_22860	PA14_22860	1983606	1984599	+	Transcriptional regulators	transcriptional regulator	1.39129	0.194742	1586.53	1139.88	-2.74626	0.00312399	31.6952	92.3436
PA14_22870	PA14_22870	1984680	1985211	+	Hypothetical, unclassified, unknown	hypothetical protein	1.49085	0.115332	550.417	368.974	1.36131	0.272294	177.215	125.263
PA14_22880	PA14_22880	1985295	1985508	+	Hypothetical, unclassified, unknown	Fe-S protein	2.79962	3.57263e-05	898.857	321.289	2.42267	0.0689806	19.392	11.5402
gapA	PA14_22890	1985514	1986519	-	Carbon compound catabolism	glyceraldehyde-3-phosphate dehydrogenase	7.55877	4.73001e-16	30812.4	4076.03	1.45094	0.187919	697.693	479.244
edd	PA14_22910	1986648	1988475	+	Energy metabolism	phosphogluconate dehydratase	8.13868	3.79673e-17	37348.3	4588.56	-1.07403	0.795597	1085.52	1176.89
glk	PA14_22930	1988577	1989573	+	Carbon compound catabolism	glucokinase	4.67169	1.448e-08	10811.4	2314.27	-2.078	0.0485502	85.7009	176.817
gltR	PA14_22940	1989607	1990336	+	Two-component regulatory systems	two-component response regulator GltR	3.42382	2.66181e-06	5196.57	1517.84	-1.30067	0.538337	109.875	135.215
PA14_22960	PA14_22960	1990359	1991781	+	Two-component regulatory systems	two-component sensor	3.53163	6.5804e-08	3416.1	967.468	-1.8697	0.142757	33.9844	56.984
gltB	PA14_22980	1992305	1993568	+	Transport of small molecules	sugar ABC transporter substrate-binding protein	-1.09243	0.697887	23864.4	26070	-1.72438	0.12565	674.314	1202.09
gltF	PA14_22990	1993668	1994601	+	Transport of small molecules	ABC sugar transporter permease	-1.06016	0.80122	1812.59	1921.86	-2.01389	0.0537576	50.0395	95.2123
gltG	PA14_23000	1994593	1995439	+	Transport of small molecules	ABC sugar transporter permease	-1.12416	0.625753	1585.25	1782.46	-2.04589	0.0774555	31.2768	58.8683
gltK	PA14_23010	1995471	1996632	+	Transport of small molecules	ABC transporter ATP-binding protein	-1.95601	0.00493489	5645.34	11042.8	-1.53525	0.264704	112.171	166.331
oprB	PA14_23030	1996675	1998040	+	Transport of small molecules	glucose/carbohydrate outer membrane porin OprB precursor	-1.61307	0.0404475	8168.29	13176	-5.59688	7.89962e-08	33.9844	209.652
PA14_23050	PA14_23050	1998254	1999106	+	Putative enzymes	hypothetical protein	1.16951	0.521128	9830.07	8404.93	1.33606	0.400038	200.127	141.596
hexR	PA14_23060	1999114	1999972	-	Transcriptional regulators	DNA-binding transcriptional regulator HexR	7.92311	3.71181e-13	3552.44	448.165	2.17653	0.0161974	180.776	86.76
zwf	PA14_23070	2000158	2001628	+	Carbon compound catabolism	glucose-6-phosphate 1-dehydrogenase	16.4799	5.15172e-28	67137.3	4073.42	1.80395	0.0389746	1163.74	626.881
pgl	PA14_23080	2001614	2002331	+	Central intermediary metabolism	6-phosphogluconolactonase	10.1583	2.35596e-24	10778.7	1061.08	-1.17474	0.663612	467.472	543.624
edaA	PA14_23090	2002348	2003011	+	Carbon compound catabolism	keto-hydroxyglutarate-aldolase/keto-deoxy- phosphogluconate aldolase	7.63156	3.66817e-17	11369.9	1490.01	1.11992	0.757396	403.653	344.82
mutT	PA14_23100	2003100	2003538	-	DNA replication, recombination, modification and repair	hypothetical protein	1.09165	0.796451	469.329	430.111	-1.44509	0.304071	60.8733	97.2465
yciL	PA14_23110	2003685	2004846	+	Translation, post-translational modification, degradation	hypothetical protein	1.07676	0.771753	1982.94	1841.15	-3.01775	0.00131766	118.015	395.722
PA14_23120	PA14_23120	2004938	2005316	+	Hypothetical, unclassified, unknown	hypothetical protein	2.05083	0.00253885	769.311	375.181	1.09532	0.792654	42.7399	43.5776
PA14_23130	PA14_23130	2005422	2006346	-	Two-component regulatory systems	sensory box GGDEF domain-containing protein	1.4511	0.216288	1894.07	1304.97	-1.50756	0.180679	59.8324	90.6312
gltS	PA14_23160	2006574	2007789	-	Transport of small molecules	sodium/glutamate symporter	1.38999	0.307773	81.3731	58.6607	-1.1548	0.839188	2.08512	1.58065
hutG	PA14_23170	2007827	2008763	-	Amino acid biosynthesis and metabolism	formimidoylglutamase	-1.08762	0.759574	126.242	137.363	-1.54449	0.457658	3.54437	7.28489
PA14_23190	PA14_23190	2008778	2009507	-	Transcriptional regulators	transcriptional regulator	-1.16888	0.643602	104.835	123.004	1.10005	0.847199	10.4222	8.99726
yciK	PA14_23200	2009665	2010406	-	Putative enzymes	short chain dehydrogenase	1.15887	0.615036	796.317	687.329	-4.67773	1.02364e-05	27.11	143.996
PA14_23210	PA14_23210	2010470	2011151	-	Putative enzymes	phosphoglycolate phosphatase	-1.49241	0.220731	655.509	978.512	-1.52232	0.231598	60.057	89.2336
ubiG	PA14_23220	2011147	2011846	-	Biosynthesis of cofactors, prosthetic groups and carriers	3-demethylubiquinone-9 3-methyltransferase	1.18894	0.468794	2790.11	2346.51	-1.66456	0.147124	87.7894	142.965
PA14_23240	PA14_23240	2011996	2013331	-	Putative enzymes	N-ethylammeline chlorohydrolase	1.06296	0.835087	1501.21	1411.81	-1.0257	0.939066	190.382	198.02
mtnA	PA14_23250	2013440	2014517	+	Translation, post-translational modification, degradation	methylthioribose-1-phosphate isomerase	1.20757	0.453028	594.614	492.037	-1.54845	0.180509	159.037	254.85
gyrA	PA14_23260	2014753	2017519	+	DNA replication, recombination, modification and repair	DNA gyrase subunit A	1.16714	0.543991	11292.7	9675.47	-1.73097	0.0482847	394.856	686.178
serC	PA14_23270	2017606	2018692	+	Amino acid biosynthesis and metabolism	phosphoserine aminotransferase	1.1057	0.701627	3813.66	3449.32	-2.5103	0.020892	68.5947	176.29
pheA	PA14_23280	2018691	2019789	+	Amino acid biosynthesis and metabolism	chorismate mutase	1.24013	0.360636	5440.04	4387.02	-2.77081	0.00431822	48.3694	132.083
hisC2	PA14_23290	2019857	2020967	+	Amino acid biosynthesis and metabolism	histidinol-phosphate aminotransferase	1.10788	0.689035	1624.67	1466.53	-1.45926	0.501731	18.7627	22.9195
PA14_23310	PA14_23310	2020959	2023200	+	Amino acid biosynthesis and metabolism	bifunctional cyclohexadienyl dehydrogenase/ 3-phosphoshikimate 1-carboxyvinyltransferase	-1.33347	0.26106	2578.66	3438.72	-1.72987	0.0939646	78.1904	133.258
cmk	PA14_23320	2023199	2023889	+	Nucleotide biosynthesis and metabolism	cytidylate kinase	-1.50343	0.0781867	1140.22	1714.25	-2.09556	0.0631641	22.722	48.2793
rpsA	PA14_23330	2024156	2025836	+	Translation, post-translational modification, degradation	30S ribosomal protein S1	2.14971	0.00227598	32490.4	15113.7	-2.51773	0.0018934	633.488	1656.3
ihfB	PA14_23340	2025972	2026257	+	DNA replication, recombination, modification and repair	integration host factor subunit beta	1.82136	0.0114927	15687.2	8613.11	-1.14693	0.68433	197.212	215.005
orfA	PA14_23350	2026290	2026590	+	Cell wall / LPS / capsule	hypothetical protein	2.59236	0.000637556	4424.86	1707.08	1.28016	0.415256	235.782	186.824
wzz	PA14_23360	2026845	2027928	+	Cell wall / LPS / capsule	O-antigen chain length regulator	1.41834	0.139744	10122.7	7137.29	-1.38826	0.353195	443.607	619.44
orfK	PA14_23370	2028083	2029220	+	Cell wall / LPS / capsule	UDP-N-acetylglucosamine 2-epimerase	1.14995	0.553064	10461.2	9096.96	-1.09812	0.823812	260.99	281.33
orfH	PA14_23380	2029300	2030569	+	Cell wall / LPS / capsule	UDP-N-acetyl-D-mannosaminuronate dehydrogenase	1.44709	0.134789	7221.53	4990.76	-2.96249	0.0227453	133.414	442.791
orfE	PA14_23390	2030646	2031909	+	Cell wall / LPS / capsule	polysaccharide biosynthesis protein	1.77642	0.01907	4941.39	2781.73	-1.34516	0.490173	113.8	151.83
PA14_23400	PA14_23400	2031886	2033236	+	Cell wall / LPS / capsule	hypothetical protein	2.34425	0.00166806	7098.95	3028.35	-1.58541	0.270043	65.8666	98.4651
orfJ	PA14_23410	2033232	2034075	+	Cell wall / LPS / capsule	glycosyl transferase family protein	-1.03702	0.887998	2127.69	2206.46	-1.67165	0.230675	75.6629	122.347
PA14_23420	PA14_23420	2034188	2036357	+	Cell wall / LPS / capsule	zinc-binding dehydrogenase	-1.71654	0.0223786	10953.5	18802.5	-1.63753	0.181093	259.092	428.682
PA14_23430	PA14_23430	2036365	2038018	+	Cell wall / LPS / capsule	heparinase	-1.2694	0.328018	6588.66	8364.09	-1.14108	0.748876	115.277	121.385
orfL	PA14_23440	2038086	2039199	+	Cell wall / LPS / capsule	group 1 glycosyl transferase	-1.18924	0.481361	4930.57	5863.95	-1.1789	0.724258	70.2443	75.7286
orfM	PA14_23450	2039195	2040149	+	Cell wall / LPS / capsule	NAD dependent epimerase/dehydratase	-1.33153	0.23081	6099.3	8121.59	-1.04377	0.927262	98.3781	98.0187
orfN	PA14_23460	2040148	2041165	+	Membrane proteins	group 4 glycosyl transferase	-1.62695	0.0425629	1728.74	2813.02	-1.35023	0.44462	134.23	180.311
wbpM	PA14_23470	2041609	2043607	+	Cell wall / LPS / capsule	nucleotide sugar epimerase/dehydratase WbpM	-1.19021	0.447492	12928.9	15388	1.07497	0.800466	217.645	207.888
PA14_23480	PA14_23480	2043797	2044127	+	DNA replication, recombination, modification and repair	hypothetical protein	-1.17528	0.491289	911.925	1071.87	-1.1927	0.676889	19.3886	18.2177
rna16	PA14_23490	2044202	2044275	-	Non-coding RNA gene	tRNA-Asn	-2.23451	0.00854036	58.0839	130.245	1.29867	0.716862	2.5001	4.65046
tyrB	PA14_23500	2044343	2045540	-	Amino acid biosynthesis and metabolism	aromatic amino acid aminotransferase	2.8647	5.86376e-05	3084.12	1076.47	-1.25547	0.485598	331.034	414.383
uvrB	PA14_23510	2045727	2047740	+	DNA replication, recombination, modification and repair	excinuclease ABC subunit B	-1.01114	0.961558	3738.69	3780.5	1.2261	0.464926	248.745	204.91
PA14_23520	PA14_23520	2047743	2049243	-	Transport of small molecules	MFS transporter	2.10943	0.00675973	405.683	192.634	2.27064	0.142133	8.54797	1.71238
mdr	PA14_23530	2049292	2050360	-	Transport of small molecules	secretion protein	17.0519	8.11141e-19	591.806	34.6766	6.01315	0.000198215	33.3517	2.37098
act	PA14_23540	2050429	2051350	+	Transcriptional regulators	transcriptional regulator	-1.01172	0.963357	540.576	546.694	-1.45078	0.390893	20.0144	26.1612
gltX	PA14_23560	2051387	2052872	+	Translation, post-translational modification, degradation	glutamyl-tRNA synthetase	1.88889	0.0130389	2576.15	1363.62	-1.10379	0.706268	231.411	261.608
rna17	PA14_23570	2053366	2053439	+	Non-coding RNA gene	tRNA-Ala	1.08912	0.819276	1869.53	1716.37	-1.27649	0.733115	298.883	435.322
rna18	PA14_23580	2053488	2053561	+	Non-coding RNA gene	tRNA-Glu	1.08067	0.840134	145.116	134.217	1.7994	0.401537	3.95934	4.78218
PA14_23590	PA14_23590	2053722	2054265	+	Transcriptional regulators	transcriptional regulator	1.41869	0.313854	388.9	273.744	2.22231	0.0366963	58.1691	28.3492
PA14_23610	PA14_23610	2054276	2055134	+	Putative enzymes	hydrolase	1.02654	0.93355	530.305	516.269	2.36747	0.0157244	57.5432	27.5589
kdgA	PA14_23620	2055246	2055894	+	Carbon compound catabolism	aldolase	2.00201	0.00396423	627.086	313.251	-2.00907	0.0535089	83.3878	188.818
PA14_23630	PA14_23630	2055893	2056331	+	Fatty acid and phospholipid metabolism	hypothetical protein	2.36608	0.000554525	602.295	254.314	1.11762	0.743017	62.3428	57.4486
PA14_23640	PA14_23640	2056423	2057383	+	Translation, post-translational modification, degradation	hypothetical protein	1.33725	0.260573	495.953	370.812	-2.16908	0.0185837	38.1512	93.6498
ygfF	PA14_23650	2057397	2058144	-	Putative enzymes	short chain dehydrogenase	-1.81216	0.0149138	942.544	1707.54	-1.292	0.529404	20.4294	23.5268
PA14_23670	PA14_23670	2058160	2058964	-	Antibiotic resistance and susceptibility	hypothetical protein	-1.45704	0.207123	810.987	1181.58	-1.20238	0.573315	52.958	66.1824
ibpA	PA14_23680	2059121	2059571	+	Chaperones & heat shock proteins	heat-shock protein IbpA	54.943	4.89516e-22	17745.2	323.124	2.23271	0.0237284	392.38	156.796
PA14_23690	PA14_23690	2059614	2060943	-	Protein secretion/export apparatus	secreted protein	1.25481	0.427476	561.079	447.01	-1.18473	0.760947	5.83697	4.21508
PA14_23700	PA14_23700	2061054	2061966	+	Transcriptional regulators	LysR family transcriptional regulator	1.29189	0.400745	1411.59	1092.49	2.23031	0.0332765	66.928	27.5187
PA14_23720	PA14_23720	2062045	2062423	+	Translation, post-translational modification, degradation	translation initiation inhibitor	-4.51982	3.32008e-11	1817.21	8213.86	1.34066	0.395419	135.125	106.375
PA14_23730	PA14_23730	2062515	2063409	-	Transcriptional regulators	LysR family transcriptional regulator	-1.76916	0.0347195	147.561	261.158	-1.55781	0.345996	8.33707	15.0967
leuC	PA14_23750	2063571	2064996	+	Amino acid biosynthesis and metabolism	isopropylmalate isomerase large subunit	1.25295	0.432864	1957.18	1561.82	-1.37452	0.313749	75.4623	107.085
leuD	PA14_23760	2065007	2065646	+	Amino acid biosynthesis and metabolism	isopropylmalate isomerase small subunit	1.46033	0.16565	1614.34	1105.35	-1.68246	0.168051	33.1408	58.3706
yafE	PA14_23770	2065915	2066479	+	Biosynthesis of cofactors, prosthetic groups and carriers	biotin synthesis protein	1.79098	0.0585108	543.243	303.076	-1.52949	0.392129	7.50712	11.1048
leuB	PA14_23790	2066537	2067620	+	Amino acid biosynthesis and metabolism	3-isopropylmalate dehydrogenase	1.62129	0.0475665	2623.95	1618.11	1.24853	0.496654	108.008	88.4322
asd	PA14_23800	2067689	2068802	+	Amino acid biosynthesis and metabolism	aspartate-semialdehyde dehydrogenase	1.41731	0.199349	2878.8	2030.86	1.65132	0.0754268	980.795	591.089
PA14_23810	PA14_23810	2068903	2069914	+	Amino acid biosynthesis and metabolism	aspartate-semialdehyde dehydrogenase	1.48617	0.160129	674.953	454.254	-2.86414	0.00571842	55.6587	185.393
fimV	PA14_23830	2070082	2072857	+	Motility & Attachment	pilus assembly protein	-2.39994	0.000112969	18569.3	44565.3	1.66139	0.0424295	922.331	539.594
truA	PA14_23840	2072878	2073736	+	Translation, post-translational modification, degradation	tRNA pseudouridine synthase A	-1.70412	0.0342715	1257.58	2142.71	-2.29915	0.0753552	12.9223	27.7419
trpF	PA14_23850	2073824	2074460	+	Amino acid biosynthesis and metabolism	N-(5'-phosphoribosyl)anthranilate isomerase	1.54338	0.144964	7266	4707.28	1.17182	0.658281	151.969	128.636
accD	PA14_23860	2074728	2075601	+	Fatty acid and phospholipid metabolism	acetyl-CoA carboxylase subunit beta	1.23313	0.41744	3429.95	2781.54	-1.1333	0.618915	523.875	595.48
folC	PA14_23880	2075597	2076887	+	Biosynthesis of cofactors, prosthetic groups and carriers	folylpolyglutamate synthetase	1.47842	0.112166	5001.32	3382.7	-2.32049	0.00743783	85.8947	196.209
PA14_23890	PA14_23890	2076890	2077538	+	Cell division	hypothetical protein	1.31287	0.235297	2092	1593.35	2.08087	0.0156562	189.532	88.1285
cvpA	PA14_23900	2077611	2078154	+	Membrane proteins	hypothetical protein	2.52361	7.52857e-05	1197.06	474.383	4.54647	1.13792e-05	270.137	53.7201
purF	PA14_23920	2078375	2079881	+	Amino acid biosynthesis and metabolism	amidophosphoribosyltransferase	1.46403	0.104594	3484.19	2379.85	-1.04659	0.897238	191.593	188.145
metZ	PA14_23930	2079897	2081109	+	Amino acid biosynthesis and metabolism	O-succinylhomoserine sulfhydrylase	1.5176	0.129381	4008.23	2641.12	-2.24141	0.0316921	65.8803	144.161
PA14_23950	PA14_23950	2081105	2081873	+	Putative enzymes	oxidoreductase	2.10773	0.0112773	2783.75	1320.84	-2.59556	0.0497269	12.9291	30.9947
xcpQ	PA14_23970	2081959	2083936	-	Protein secretion/export apparatus	general secretion pathway protein D	-1.47484	0.0984142	5018	7401.01	-1.42301	0.315804	55.4547	73.7418
xcpP	PA14_23980	2083940	2084648	-	Protein secretion/export apparatus	secretion protein XcpP	2.18165	0.00109185	9473.02	4342.36	1.32792	0.390465	195.127	132.742
xcpR	PA14_23990	2084867	2086376	+	Protein secretion/export apparatus	general secretion pathway protein E	-1.38331	0.149567	8071.78	11165.7	-1.52117	0.174644	175.334	269.878
xcpS	PA14_24010	2086375	2087593	+	Protein secretion/export apparatus	general secretion pathway protein F	-1.24888	0.348339	3970.76	4959	-2.07957	0.0421045	51.0804	101.575
xcpT	PA14_24020	2087597	2088044	+	Protein secretion/export apparatus	general secretion pathway protein G	-3.03665	1.26166e-05	2387.74	7251.57	-3.11273	0.0261308	19.5995	61.9492
xcpU	PA14_24040	2088050	2088569	+	Protein secretion/export apparatus	general secretion pathway outer membrane protein H precursor	-1.52184	0.0739437	2355.1	3584.06	-1.37528	0.497025	28.9774	48.7952
xcpV	PA14_24050	2088565	2088955	+	Protein secretion/export apparatus	general secretion pathway protein I	-1.70379	0.0283106	1094.87	1865.15	-1.38387	0.594049	7.08873	6.98122
xcpW	PA14_24060	2088951	2089665	+	Protein secretion/export apparatus	general secretion pathway protein J	-1.96296	0.00305758	1995.23	3916.73	-1.17904	0.740744	12.5073	12.6855
xcpX	PA14_24070	2089661	2090663	+	Protein secretion/export apparatus	general secretion pathway protein K	-1.41479	0.133751	1670.86	2363.87	1.43482	0.344332	38.7737	26.2015
xcpY	PA14_24080	2090659	2091808	+	Protein secretion/export apparatus	general secretion pathway protein L	-1.42274	0.19411	3064.48	4359.65	1.61617	0.231323	91.7317	43.2448
xcpZ	PA14_24100	2091809	2092334	+	Protein secretion/export apparatus	general secretion pathway protein M	-1.34834	0.27106	1783.15	2404	2.25497	0.0162129	93.2012	38.0966
rna19	PA14_24110	2092472	2092545	+	Non-coding RNA gene	tRNA-Val	-2.27814	0.0152099	44.4785	101.558
rna20	PA14_24120	2092564	2092638	+	Non-coding RNA gene	tRNA-Asp	2.01989	0.00480207	1593.96	789.508	-2.67606	0.160366	0	4.65046
rna21	PA14_24130	2092755	2092829	+	Non-coding RNA gene	tRNA-Asp	2.10552	0.00601644	2177.48	1034.7	1.13868	0.833404	7.91868	10.8816
PA14_24140	PA14_24140	2093119	2094157	-	Transcriptional regulators	AraC family transcriptional regulator	1.18721	0.511038	1420.78	1196.77	-3.48087	0.0169776	4.58522	18.6531
PA14_24150	PA14_24150	2094153	2095272	-	Hypothetical, unclassified, unknown	hypothetical protein	3.77488	2.10387e-06	1331.99	352.537	3.64024	0.000107094	110.906	27.5187
fadH1	PA14_24170	2095486	2097526	+	Putative enzymes	2,4-dienoyl-CoA reductase	1.52779	0.131025	422.81	276.805	-1.95493	0.0915977	16.681	38.0051
PA14_24180	PA14_24180	2097862	2099302	+	Hypothetical, unclassified, unknown	hypothetical protein	-1.45755	0.159763	2007.52	2925.53	-1.71039	0.0960488	97.7898	179.052
PA14_24190	PA14_24190	2099306	2100239	+	Amino acid biosynthesis and metabolism	1-aminocyclopropane-1-carboxylate deaminase	-1.21349	0.459696	431.174	523.116	-3.19002	0.0231737	5.62949	29.4432
PA14_24210	PA14_24210	2100239	2101205	-	Hypothetical, unclassified, unknown	hypothetical protein	-4.66864	1.41671e-11	1114.29	5201.97	2.50187	0.0347582	34.6069	7.50811
ppnK	PA14_24220	2101329	2102217	+	Hypothetical, unclassified, unknown	inorganic polyphosphate/ATP-NAD kinase	-1.28006	0.382134	1290.93	1652.71	2.44835	0.00626783	164.697	63.376
PA14_24230	PA14_24230	2102216	2103197	+	Hypothetical, unclassified, unknown	hypothetical protein	-1.30286	0.263925	1621.72	2112.54	-2.50507	0.0282127	18.3477	43.5887
PA14_24240	PA14_24240	2103193	2104054	+	Hypothetical, unclassified, unknown	hypothetical protein	-1.19829	0.439332	1172.68	1405.38	-1.1563	0.761381	16.266	15.8468
PA14_24245	PA14_24245	2104137	2104401	+	Hypothetical, unclassified, unknown	hypothetical protein	-1.00906	0.969358	1604.47	1619.27	1.45961	0.223223	301.863	194.841
PA14_24260	PA14_24260	2104433	2105234	+	Hypothetical, unclassified, unknown	hypothetical protein	-1.4087	0.210395	2266.95	3193.72	-2.44726	0.0173218	16.2592	39.9407
pepN	PA14_24270	2105252	2107910	+	Translation, post-translational modification, degradation	aminopeptidase	-1.73504	0.0175195	9156.5	15886.8	1.39833	0.244508	524.614	362.679
gbt	PA14_24290	2108356	2110321	+	Amino acid biosynthesis and metabolism	glycine betaine transmethylase	1.81378	0.040012	1032.76	569.09	-2.00741	0.0811412	17.9259	36.7794
PA14_24300	PA14_24300	2110379	2111747	+	Hypothetical, unclassified, unknown	hypothetical protein	-1.69456	0.033217	219.473	372.065	-1.29962	0.488787	27.0997	35.4622
PA14_24310	PA14_24310	2111926	2113024	+	Putative enzymes	BNR/Asp-box repeat-containing protein	-1.33632	0.254998	774.111	1034.08	-2.78151	0.0203503	11.0515	43.3544
PA14_24330	PA14_24330	2113035	2115417	+	Motility & Attachment	hypothetical protein	-1.16196	0.548025	1197.63	1391.76	1.12179	0.782444	21.2628	18.1262
PA14_24340	PA14_24340	2115488	2116784	-	Two-component regulatory systems	two-component sensor	1.28564	0.332103	312.124	242.951	-3.33522	0.00379187	12.0958	43.4972
PA14_24350	PA14_24350	2116780	2117452	-	Two-component regulatory systems	two-component response regulator	2.30148	0.0132499	121.186	52.8249	1.21043	0.609778	36.8961	34.7121
PA14_24360	PA14_24360	2117775	2120700	+	Putative enzymes	hypothetical protein	13.5785	3.48458e-30	8453.46	622.592	18.406	1.93094e-15	590.076	26.3332
PA14_24370	PA14_24370	2120706	2121786	-	Hypothetical, unclassified, unknown	hypothetical protein	-1.43269	0.137777	1730.59	2478.99	4.1781	5.38303e-05	124.883	23.7903
PA14_24380	PA14_24380	2121839	2123471	-	Hypothetical, unclassified, unknown	hypothetical protein	-1.61302	0.038649	887.334	1431.34	1.2316	0.728984	12.0958	6.32262
PA14_24390	PA14_24390	2123467	2125228	-	Putative enzymes	hypothetical protein	-1.36868	0.2277	1124.69	1539.1	1.02594	0.951881	23.9772	21.4193
PA14_24400	PA14_24400	2125224	2126247	-	Protein secretion/export apparatus	von Willebrand factor A	1.09632	0.718157	516.084	470.75	-1.9022	0.240766	7.92551	14.6613
PA14_24410	PA14_24410	2126239	2126734	-	Hypothetical, unclassified, unknown	hypothetical protein	1.16188	0.601214	274.584	236.566	-1.40006	0.584961	6.46627	6.8495
PA14_24420	PA14_24420	2126730	2127669	-	Hypothetical, unclassified, unknown	hypothetical protein	1.02478	0.916462	1301.69	1269.98	-1.80243	0.185906	13.1366	19.9301
moxR	PA14_24430	2127679	2128660	-	Putative enzymes	hypothetical protein	-1.35284	0.215493	2385.28	3226.6	-2.82732	0.000742671	47.7469	142.244
PA14_24440	PA14_24440	2129152	2129770	+	Fatty acid and phospholipid metabolism	lipoprotein	3.57457	9.69525e-07	3118.78	872.004	-1.26915	0.567419	15.6333	19.0483
gdhB	PA14_24445	2130043	2134906	+	Amino acid biosynthesis and metabolism	NAD-dependent glutamate dehydrogenase	-1.46878	0.0980158	36674.9	53867.4	1.31266	0.381633	1666.8	1240.86
pelA	PA14_24480	2135467	2138314	+	Hypothetical, unclassified, unknown	hypothetical protein	-1.06488	0.799795	283.785	302.314	-2.36157	0.0680319	11.463	25.6344
pelB	PA14_24490	2138291	2141873	+	Hypothetical, unclassified, unknown	hypothetical protein	1.38504	0.221846	620.411	447.865	-8.78196	0.000177641	2.08512	25.8576
pelC	PA14_24500	2141912	2142431	+	Fatty acid and phospholipid metabolism	lipoprotein	1.06958	0.840711	58.3551	54.6271	-9.1079	6.09799e-05	2.50351	35.0268
pelD	PA14_24510	2142436	2143804	+	Hypothetical, unclassified, unknown	hypothetical protein	-1.50092	0.146084	93.5679	140.57	-1.90422	0.30114	3.75185	5.26885
pelE	PA14_24530	2143781	2144771	+	Hypothetical, unclassified, unknown	hypothetical protein	-1.08818	0.796687	67.6478	73.722	-5.77736	0.0114789	0.833365	7.90327
pelF	PA14_24550	2144767	2146291	+	Cell wall / LPS / capsule	hypothetical protein	-1.3283	0.356876	111.014	147.873	-3.05607	0.0333862	6.46285	18.8764
pelG	PA14_24560	2146292	2147663	+	Secreted Factors (toxins, enzymes, alginate)	hypothetical protein	-3.56996	6.3563e-07	101.532	362.716	1.12992	0.837819	5.83697	2.89787
PA14_24570	PA14_24570	2147703	2147934	-	Hypothetical, unclassified, unknown	hypothetical protein	-1.19692	0.590653	93.5133	112.341	1.78111	0.364278	6.25195	1.58065
PA14_24580	PA14_24580	2148059	2148536	+	Hypothetical, unclassified, unknown	hypothetical protein	1.46907	0.119598	1301.05	885.299	1.59609	0.198317	42.3249	25.938
PA14_24590	PA14_24590	2148573	2149050	+	Hypothetical, unclassified, unknown	hypothetical protein	1.05928	0.818371	979.12	924.539	3.35763	0.000582817	74.4351	22.7767
PA14_24600	PA14_24600	2149166	2151071	-	Amino acid biosynthesis and metabolism	carboxypeptidase	-5.96143	3.31874e-12	260.23	1552.03	-2.66427	0.0288755	9.59224	34.1852
PA14_24610	PA14_24610	2151238	2152240	-	Putative enzymes	hydrolytic enzyme	-1.55612	0.0923894	539.376	839.35	-1.54899	0.246314	25.4364	39.0186
PA14_24620	PA14_24620	2152311	2153292	-	Hypothetical, unclassified, unknown	hypothetical protein	1.01755	0.958434	1260.5	1238.84	-1.35572	0.4035	34.1919	40.8225
PA14_24630	PA14_24630	2153285	2153567	+	Hypothetical, unclassified, unknown	hypothetical protein	-1.01552	0.951115	564.75	573.898	2.52578	0.0647718	21.4771	7.94349
pyrD	PA14_24640	2153623	2154652	+	Nucleotide biosynthesis and metabolism	dihydroorotate dehydrogenase 2	4.53643	2.52319e-09	2116.52	466.189	2.1122	0.0106293	370.634	174.098
rmf	PA14_24650	2154739	2154952	-	Translation, post-translational modification, degradation	ribosome modulation factor	5.25208	9.17136e-12	210109	40005.3	1.17974	0.659983	1467.79	1243.6
PA14_24665	PA14_24665	2155413	2156517	+	Hypothetical, unclassified, unknown	hypothetical protein	1.53007	0.105902	1045.18	682.648	1.47398	0.211228	194.331	137.227
PA14_24675	PA14_24675	2156560	2157592	+	Hypothetical, unclassified, unknown	hypothetical protein	-1.20529	0.431907	516.019	621.951	-2.85543	0.00850482	16.6776	49.7283
dacB	PA14_24690	2157661	2159092	-	Cell wall / LPS / capsule	D-alanyl-D-alanine carboxypeptidase	-1.09694	0.694585	2039.08	2236.43	1.34781	0.379733	89.4391	56.9327
PA14_24700	PA14_24700	2159402	2159747	+	Hypothetical, unclassified, unknown	hypothetical protein	-1.00013	0.999576	1306.78	1306.74	1.25178	0.484045	107.8	92.7277
PA14_24710	PA14_24710	2160173	2160797	+	Two-component regulatory systems	two-component response regulator	2.14909	0.00786843	458.652	213.408	-1.48434	0.501612	3.54437	10.7499
PA14_24720	PA14_24720	2160810	2163036	+	Two-component regulatory systems	two-component sensor	1.10041	0.727502	558.361	507.196	-1.48982	0.393405	8.54797	11.6317
PA14_24730	PA14_24730	2163046	2164378	-	Amino acid biosynthesis and metabolism	deoxyguanosinetriphosphate triphosphohydrolase-like protein	-1.6008	0.152122	2651.14	4244.26	1.76985	0.215213	99.6675	41.8873
PA14_24740	PA14_24740	2164494	2164818	-	Hypothetical, unclassified, unknown	hypothetical protein	1.26038	0.315008	12205.2	9683.78	2.05996	0.0499286	109.256	51.2174
[truncated: 3,956 more rows]

## Sheet: Colistin Categorization
Genes With Concurrent Changes in Transcript Abundance in both RNA-seq and Ribo-seq Data After Colistin Treatment (N=337)
General Information							RNA-seq				Ribo-seq
Gene	PA14 ID	Start	End	Strand	PseudoCap	Product Name	Fold change	p-value	BaseMean Colistin	BaseMean Control	Fold change	p-value	BaseMean Colistin	BaseMean Control
def	PA14_00200	21087	21594	-	Translation, post-translational modification, degradation	peptide deformylase	2.30943	0.000918031	5956.42	2579.65	3.30632	3.91807e-05	490.983	7488.73
phzH	PA14_00640	64664	66497	+	Putative enzymes	potential phenazine-modifying enzyme	9.7165	1.97628e-16	8160.43	839.91	2.59584	0.00128755	678.508	476.536
PA14_00740	PA14_00740	72416	72833	-	Fatty acid and phospholipid metabolism	lipoprotein	3.4998	2.19294e-07	1468.72	419.386	7.92826	9.96801e-15	1076.43	75.6774
ychM	PA14_01250	122724	124296	+	Transport of small molecules	sulfate transporter	2.51417	9.4507e-05	1397.66	556.082	2.09989	0.041176	84.4526	1481.66
guaD	PA14_01660	149852	151223	-	Nucleotide biosynthesis and metabolism	guanine deaminase	4.78605	1.4672e-10	5967.99	1247.08	15.7416	1.50745e-18	2201.57	5.40057
ahpC	PA14_01710	156163	156727	+	Adaptation, Protection	alkyl hydroperoxide reductase	5.36495	6.6898e-08	124434	23194.2	3.66417	2.48877e-06	7740.15	25.4514
ahpF	PA14_01720	156871	158437	+	Adaptation, Protection	alkyl hydroperoxide reductase	52.5405	2.43283e-63	111201	2116.7	4.99029	2.34595e-07	2948.46	21.4193
PA14_03090	PA14_03090	272124	272559	-	Hypothetical, unclassified, unknown	hypothetical protein	2.76679	5.73919e-05	12936.3	4675.16	2.42808	0.00829988	283.743	14.3978
PA14_03360	PA14_03360	306895	307666	-	Hypothetical, unclassified, unknown	hypothetical protein	-3.23685	0.000257976	1102.75	3570.57	-2.0224	0.0108693	108.624	14.9247
PA14_03730	PA14_03730	334919	336098	+	Fatty acid and phospholipid metabolism	fatty acid desaturase	2.46248	8.86075e-05	7775	3157.18	2.2817	0.00247305	344.609	1995.53
oprE	PA14_03800	341436	342828	+	Membrane proteins	anaerobically-induced outer membrane porin OprE precursor	-7.9389	5.20805e-19	2865.52	22748.1	-2.43087	0.00153123	151.129	102.629
PA14_04040	PA14_04040	364233	364986	-	Hypothetical, unclassified, unknown	hypothetical protein	3.84046	6.38242e-06	2931.56	763.026	2.20034	0.00550693	269.154	13.3441
PA14_04070	PA14_04070	366574	367069	+	Hypothetical, unclassified, unknown	hypothetical protein	2.17097	0.00498611	2254.57	1038.02	2.58419	0.0053084	202.202	156.796
PA14_04180	PA14_04180	374151	374502	+	Hypothetical, unclassified, unknown	hypothetical protein	10.0793	1.3791e-11	826.321	82.1862	16.3613	3.49503e-16	271.447	561.997
coaD	PA14_04760	421370	421850	-	Central intermediary metabolism	phosphopantetheine adenylyltransferase	6.15507	1.42908e-13	1189.62	193.119	2.09979	0.0130823	367.093	15.887
rpoH	PA14_04930	435418	436273	+	Transcriptional regulators	RNA polymerase factor sigma-32	4.22721	1.01559e-08	104291	24671.2	2.30193	0.0149987	3098.22	2.5027
mtgA	PA14_04950	436947	437679	-	Cell wall / LPS / capsule	monofunctional biosynthetic peptidoglycan transglycosylase	3.31562	0.000128694	544.756	164.125	3.12335	0.0038236	68.3701	26.121
PA14_04960	PA14_04960	437715	438093	+	Membrane proteins	hypothetical protein	5.18754	6.00487e-11	788.21	151.813	4.1804	1.67513e-05	230.367	17.6396
thiS	PA14_04970	438195	438396	+	Biosynthesis of cofactors, prosthetic groups and carriers	sulfur carrier protein ThiS	11.5215	9.92443e-16	446.673	38.4338	3.03241	0.00447964	121.138	9.78759
pyrB	PA14_05260	459424	460429	-	Nucleotide biosynthesis and metabolism	aspartate carbamoyltransferase	-2.23781	0.00189554	958.251	2144.43	-2.8114	0.00363561	42.7399	13.8709
mexR	PA14_05520	486056	486500	-	Transcriptional regulators	multidrug resistance operon repressor MexR	4.45775	1.14216e-08	2942.71	660.515	15.9608	2.91324e-16	766.695	37.1745
mexA	PA14_05530	486774	487926	+	Transport of small molecules	RND multidrug efflux membrane fusion protein MexA	4.81479	3.47455e-10	33587.4	6975.7	3.24498	0.00274159	3230.01	9.61565
mexB	PA14_05540	487941	491082	+	Transport of small molecules	RND multidrug efflux transporter MexB	2.59978	6.82881e-05	53429.7	20551.8	2.98465	0.000830181	1263.67	55.5532
oprM	PA14_05550	491083	492541	+	Membrane proteins	major intrinsic multiple antibiotic resistance efflux outer membrane protein OprM precursor	2.5817	3.80756e-05	52006	20144.2	2.52317	0.00392159	589.477	131.907
codA	PA14_05690	504137	505409	-	Nucleotide biosynthesis and metabolism	cytosine deaminase	-2.92678	0.000340133	55.2414	161.868	-9.01757	4.59606e-06	4.37773	7.41661
PA14_05860	PA14_05860	518459	518864	+	Fatty acid and phospholipid metabolism	hypothetical protein	3.24349	0.000157792	9487.11	2925.17	2.09786	0.0289204	95.0788	101.776
PA14_06040	PA14_06040	535278	535983	+	Hypothetical, unclassified, unknown	hypothetical protein	2.90868	1.68984e-05	10912.4	3751.33	5.45323	1.15893e-10	1528.43	40.3761
PA14_06390	PA14_06390	563307	563601	-	Hypothetical, unclassified, unknown	hypothetical protein	3.01677	0.00130913	4063.21	1346.95	5.99549	6.8227e-11	1841.08	1.8441
PA14_06580	PA14_06580	574316	574547	+	Hypothetical, unclassified, unknown	hypothetical protein	2.30162	0.00517766	4079.81	1772.93	2.28866	0.0130042	718.69	133.762
nirE	PA14_06660	582559	583399	-	Energy metabolism	uroporphyrin-III c-methyltransferase	69.216	2.68546e-34	5635.48	81.36	2.21346	0.0442672	258.167	7.94349
PA14_06800	PA14_06800	591644	591902	+	Hypothetical, unclassified, unknown	hypothetical protein	119.936	2.91956e-06	2241.11	18.6363	5.38527	0.00251116	62.1592	10.7096
norC	PA14_06810	591991	592432	+	Energy metabolism	nitric-oxide reductase subunit C	87.1496	5.26166e-21	61165.7	702.243	3.19919	0.00903678	7236.97	16.7688
norB	PA14_06830	592431	593829	+	Energy metabolism	nitric-oxide reductase subunit B	134.058	5.34932e-26	52907.4	394.897	3.34754	0.00731009	5667.36	115.819
norD	PA14_06840	593830	595669	+	Energy metabolism	dinitrification protein NorD	328.153	2.66487e-53	57705.5	176.044	2.77455	0.0419421	1523.57	26.3332
PA14_06860	PA14_06860	595675	595870	-	Hypothetical, unclassified, unknown	hypothetical protein	16.1814	5.72177e-18	12767.7	789.358	2.18112	0.0369682	297.39	26.9918
argD	PA14_06920	598896	600078	+	Transport of small molecules	class III pyridoxal phosphate-dependent aminotransferase	2.83151	0.000295362	2358.34	832.783	2.3103	0.0260717	67.5573	799.962
PA14_06990	PA14_06990	606247	606856	-	Protein secretion/export apparatus	hypothetical protein	3.20857	8.68837e-05	5300.75	1651.77	5.70836	6.22192e-11	1538.49	192.276
PA14_07030	PA14_07030	609081	609540	+	Energy metabolism	cytochrome c'	2.72572	3.26073e-05	1134.93	416.24	2.81784	0.000440719	534.995	72.4939
PA14_07050	PA14_07050	610400	611369	+	Biosynthesis of cofactors, prosthetic groups and carriers	hypothetical protein	2.12158	0.00501838	7571.18	3568.59	7.20481	3.88833e-08	637.591	44.013
folB	PA14_07590	653892	654246	+	Biosynthesis of cofactors, prosthetic groups and carriers	dihydroneopterin aldolase	2.52497	0.0157256	1264.67	500.781	2.80649	0.0306307	417.598	12.8172
ksgA	PA14_07730	663395	664202	-	Transcription, RNA processing and degradation	dimethyladenosine transferase	2.02818	0.00425537	790.466	389.66	2.46641	0.00315022	259.126	14.5698
PA14_07870	PA14_07870	678768	679815	+	Transport of small molecules	ABC transporter substrate-binding protein	-3.12341	6.84823e-06	824.987	2576.55	-10.2405	6.81007e-07	15.6333	31.602
gpW	PA14_08020	689772	690099	+	Related to phage, transposon, or plasmid	bacteriophage protein	-2.45133	0.0200798	206.653	507.32	-2.5626	0.0182811	19.392	21.8547
PA14_08050	PA14_08050	691510	693586	+	Related to phage, transposon, or plasmid	tail fiber protein	-2.4991	0.00263511	1948.15	4869.54	-3.0085	0.000240965	194.933	23.1206
gpFI	PA14_08070	694083	695244	+	Related to phage, transposon, or plasmid	phage tail sheath protein	-3.68267	0.000127966	1772.44	6528.5	-2.99608	0.00374276	459.322	19.352
gpFII	PA14_08090	695256	695760	+	Related to phage, transposon, or plasmid	phage tail tube protein	-4.31276	0.000129333	838.324	3616.84	-2.331	0.00495567	100.069	12.4622
PA14_08100	PA14_08100	695774	696119	+	Hypothetical, unclassified, unknown	hypothetical protein	-3.39855	0.000180233	623.128	2118.87	-2.02723	0.0493456	52.3253	165.364
PA14_08120	PA14_08120	696288	698526	+	Related to phage, transposon, or plasmid	tail length determinator protein	-2.65232	0.00606251	1977.69	5246.43	-2.00598	0.0436517	81.5238	24.3574
lys	PA14_08160	700668	701298	+	Putative enzymes	lytic enzyme	-2.26101	0.00150064	364.235	824.022	-2.55977	0.037731	21.2696	255.641
PA14_08210	PA14_08210	702226	702721	+	Related to phage, transposon, or plasmid	hypothetical protein	-2.66642	0.00292507	1225.45	3268.45	-3.35319	0.000858226	82.1497	236.362
PA14_08220	PA14_08220	702732	703080	+	Hypothetical, unclassified, unknown	hypothetical protein	-2.44207	0.00345431	1043.5	2549.06	-2.05403	0.0470126	28.7733	74.4697
PA14_08240	PA14_08240	703410	705246	+	Related to phage, transposon, or plasmid	hypothetical protein	-2.87278	0.00436531	1301.16	3738.86	-2.16463	0.0169634	68.7988	161.951
PA14_08260	PA14_08260	705587	706283	+	Related to phage, transposon, or plasmid	minor tail protein L	-2.38052	0.0114832	497.462	1185.03	-3.10752	0.0273381	11.8883	753.527
JF1	PA14_08300	707771	711431	+	Related to phage, transposon, or plasmid	phage-related protein, tail component	-2.14582	0.0134721	2221.53	4767.7	-2.133	0.0194347	133.846	276.339
PA14_08440	PA14_08440	722203	723004	-	Carbon compound catabolism	short chain alcohol dehydrogenase	3.92576	1.33944e-06	2196.02	559.377	2.91068	0.000539703	219.108	24.4489
yadR	PA14_08510	728220	728571	+	Energy metabolism	iron-sulfur cluster insertion protein ErpA	2.22607	0.00220761	17818.7	8004.98	2.59115	0.00179982	1168.12	86.76
rna3	PA14_08570	733094	734620	+	Non-coding RNA gene	16S ribosomal RNA	-20.2459	3.21516e-14	14.4573	293.19	-5.01303	0.00384456	128.196	282.914
rna6	PA14_08600	735092	737983	+	Non-coding RNA gene	23S ribosomal RNA	-20.169	2.36908e-13	58.9301	1190.55	-5.13288	0.00358207	105.47	108.161
katA	PA14_09150	773109	774558	+	Adaptation, Protection	catalase	8.45484	7.70169e-10	105162	12438	4.75082	3.38881e-06	3880.59	550.885
mexI	PA14_09520	816305	819395	-	Transport of small molecules	RND efflux transporter	2.31082	0.000296149	58392.6	25269.5	2.49677	0.00369562	835.573	8.16672
mexG	PA14_09540	820527	820974	-	Membrane proteins	hypothetical protein	4.69618	1.64669e-09	31564.2	6721.48	4.00031	6.30078e-06	6815.53	1282.92
PA14_10740	PA14_10740	925769	926279	+	Putative enzymes	spermidine acetyltransferase	2.24945	0.00252435	1300.95	578.225	3.62574	2.63308e-05	210.376	55.6557
oprG	PA14_11270	981170	981869	-	Membrane proteins	outer membrane protein OprG precursor	-39.2806	3.75349e-19	2543.44	99919.8	-2.62684	0.00095263	234.789	42.3519
ribH	PA14_11430	991884	992361	+	Biosynthesis of cofactors, prosthetic groups and carriers	6,7-dimethyl-8-ribityllumazine synthase	3.04026	3.92867e-05	2647.2	870.296	2.04154	0.0174406	341.453	43.1824
PA14_11720	PA14_11720	1014611	1015277	-	Membrane proteins	hypothetical protein	5.08765	2.37806e-10	767.378	150.928	5.0809	6.21538e-07	570.775	774.877
PA14_11920	PA14_11920	1031914	1032325	+	Hypothetical, unclassified, unknown	hypothetical protein	2.45334	0.0010042	326.49	132.747	3.63301	0.000203397	342.885	50.7308
PA14_12030	PA14_12030	1040069	1040426	+	Hypothetical, unclassified, unknown	hypothetical protein	-2.4853	0.00302146	2425.22	6027.12	-2.84223	0.00223574	24.8071	18.7446
lnt	PA14_12280	1059516	1061052	-	Cell wall / LPS / capsule	apolipoprotein N-acyltransferase	2.49335	0.000822139	976.657	391.462	2.26643	0.00840159	115.92	10.4462
PA14_12620	PA14_12620	1082135	1082552	-	Hypothetical, unclassified, unknown	hypothetical protein	3.45784	0.000107598	2333.32	674.675	3.04436	0.000128312	671.95	150.103
PA14_12740	PA14_12740	1091835	1092411	+	Hypothetical, unclassified, unknown	hypothetical protein	7.4683	6.30067e-14	6854.78	917.5	2.1353	0.0269087	266.46	36.6477
PA14_12900	PA14_12900	1106420	1106702	-	DNA replication, recombination, modification and repair	DNA binding protein	3.54828	0.000222926	9288.67	2617.85	3.27321	6.77077e-05	3315.05	162.507
PA14_13130	PA14_13130	1126213	1128139	+	Hypothetical, unclassified, unknown	hypothetical protein	-2.84208	0.000946316	1844.18	5241.85	-4.20383	7.01012e-05	62.7714	19.0483
PA14_13140	PA14_13140	1128199	1129567	+	Hypothetical, unclassified, unknown	hypothetical protein	-4.50381	1.63755e-10	1749.41	7879.78	-5.80368	8.59053e-06	44.6243	176.286
PA14_13420	PA14_13420	1153903	1154365	+	Hypothetical, unclassified, unknown	hypothetical protein	2.0159	0.00281185	2273.67	1127.7	2.87543	0.000388283	1567.56	104.107
PA14_13520	PA14_13520	1162671	1164162	+	Protein secretion/export apparatus	outer membrane protein	3.84158	5.49146e-06	627.713	163.393	8.39546	1.35834e-05	63.3597	193.307
yjgP	PA14_14500	1239194	1240313	+	Membrane proteins	hypothetical protein	2.776	0.000176022	3998.84	1439.95	2.99225	7.88984e-05	433.827	11.8951
ycfJ	PA14_14660	1250521	1251070	+	Protein secretion/export apparatus	hypothetical protein	2.95422	5.64259e-06	163272	55267.1	5.83234	4.29288e-09	18255.8	74.2686
PA14_14710	PA14_14710	1253835	1254327	+	Transcriptional regulators	Rrf2 family protein	9.31122	1.92294e-16	44002.7	4726.26	17.1978	7.74553e-18	4872.87	8.03499
iscS	PA14_14730	1254356	1255571	+	Amino acid biosynthesis and metabolism	cysteine desulfurase	6.68911	5.23227e-14	106068	15856.8	9.05458	4.32517e-19	7440.33	387.782
iscU	PA14_14740	1255606	1255993	+	Biosynthesis of cofactors, prosthetic groups and carriers	scaffold protein	3.33919	5.91498e-05	35453.8	10617.7	3.21333	0.00024695	978.817	965.426
hscB	PA14_14770	1256351	1256873	+	Chaperones & heat shock proteins	co-chaperone HscB	4.95264	6.46931e-10	34441.5	6954.67	2.51446	0.031547	152.214	65.1799
hscA	PA14_14780	1256915	1258775	+	Chaperones & heat shock proteins	chaperone protein HscA	3.16274	2.94231e-06	50477	15959.8	3.48804	0.000478762	734.385	2020.74
fdx2	PA14_14800	1258781	1259120	+	Energy metabolism	ferredoxin 2Fe-2S	2.13	0.00128576	23573.8	11067.5	2.81592	0.0107603	205.532	22.8682
PA14_14810	PA14_14810	1259145	1259346	+	Hypothetical, unclassified, unknown	hypothetical protein	2.13776	0.00138858	26185.1	12249	3.1336	0.00339318	323.99	66.0507
PA14_15360	PA14_15360	1302742	1303723	-	Hypothetical, unclassified, unknown	hypothetical protein	3.03495	0.000305069	21344.8	7033.34	2.42748	0.0305994	577.931	48.8062
PA14_15770	PA14_15770	1342924	1343242	+	Hypothetical, unclassified, unknown	hypothetical protein	3.81463	4.58752e-09	6884.26	1804.75	6.30938	2.55349e-09	705.423	106.862
PA14_16110	PA14_16110	1372593	1372878	+	Hypothetical, unclassified, unknown	hypothetical protein	2.88256	0.00047575	10539.7	3656.55	4.29984	9.36097e-07	1240.66	89.4457
PA14_16310	PA14_16310	1392429	1393671	+	Transport of small molecules	MFS permease	22.5447	1.57546e-36	8782.86	389.787	3.97854	0.00031125	205.192	619.081
PA14_16370	PA14_16370	1400167	1400863	+	Membrane proteins	hypothetical protein	4.98862	3.16121e-10	30166.8	6046.94	2.77228	5.63991e-05	1791.78	45.2206
PA14_16720	PA14_16720	1431927	1432275	+	Hypothetical, unclassified, unknown	PemA	2.22213	0.00338352	3785.41	1703.24	4.73676	1.40752e-06	531.516	61.7039
PA14_16790	PA14_16790	1436910	1437549	-	Transcriptional regulators	TetR family transcriptional regulator	2.02692	0.00179852	5671.19	2798	2.78384	0.0251074	55.4513	662.076
PA14_16800	PA14_16800	1437644	1438748	+	Transport of small molecules	efflux transmembrane protein	15.4331	7.84828e-26	9280.4	601.327	22.0651	3.19206e-20	569.82	76.0615
PA14_16820	PA14_16820	1438752	1441830	+	Antibiotic resistance and susceptibility	efflux transmembrane protein	6.18755	1.41035e-13	19321.2	3122.72	12.0695	1.78942e-13	276.879	916.698
PA14_16870	PA14_16870	1446018	1446942	+	Transport of small molecules	ABC transporter ATP-binding protein	3.28401	3.49326e-06	516.605	157.252	2.55903	0.00111484	245.782	168.079
yaeL	PA14_17140	1469140	1470493	+	Membrane proteins	membrane-associated zinc metalloprotease	2.38184	0.00014631	9575.54	4020.06	3.55249	3.90753e-07	1226.87	120.653
PA14_17330	PA14_17330	1489397	1489682	+	Cell division	hypothetical protein	2.30164	0.00108527	2088.85	907.899	2.68091	0.00196932	136.961	106.438
PA14_17410	PA14_17410	1494188	1495040	+	Putative enzymes	esterase	-4.55826	1.1827e-09	430.376	1961.73	-3.30722	0.000872038	35.658	157.977
PA14_17600	PA14_17600	1512438	1512849	-	Protein secretion/export apparatus	hypothetical protein	2.48123	0.00185271	2628.36	1059.01	3.22269	0.000138451	985.687	175.467
PA14_17660	PA14_17660	1517908	1518835	-	Membrane proteins	hypothetical protein	2.13265	0.0156341	235.033	109.833	2.4084	0.0162055	58.7984	1608.7
dgkA	PA14_17675	1519692	1520064	+	Fatty acid and phospholipid metabolism	diacylglycerol kinase	6.56482	3.64067e-11	692.769	105.373	3.13692	0.00832824	84.4218	112.102
PA14_18300	PA14_18300	1569444	1570839	-	Putative enzymes	nucleotide sugar dehydrogenase	16.3035	6.35638e-12	3390.44	208.03	15.2601	1.81658e-07	76.7448	82.8597
fmt	PA14_18350	1574119	1576108	-	Translation, post-translational modification, degradation	bifunctional UDP-glucuronic acid decarboxylase/UDP-4-amino-4-deoxy-L-arabinose formyltransferase	21.1563	1.24669e-20	4129.47	195.321	6.74806	0.000244991	57.5637	95.6256
arnB	PA14_18370	1577120	1578269	-	Amino acid biosynthesis and metabolism	UDP-4-amino-4-deoxy-L-arabinose--oxoglutarate aminotransferase	40.9568	8.57555e-18	1664.93	40.6035	18.7016	7.14784e-10	119.287	174.098
PA14_18590	PA14_18590	1596210	1596990	-	Hypothetical, unclassified, unknown	hypothetical protein	3.49956	5.50818e-06	640.535	182.576	2.06465	0.018441	369.154	148.801
PA14_20060	PA14_20060	1729995	1730283	-	Hypothetical, unclassified, unknown	hypothetical protein	6.98878	3.97045e-15	3168.7	453.083	3.07311	0.000387395	197.457	393.45
fpr	PA14_20140	1735929	1736706	+	Biosynthesis of cofactors, prosthetic groups and carriers	ferredoxin--NADP+ reductase	13.0139	4.23843e-26	21416.4	1645.27	3.44143	1.332e-06	2836.93	44.4997
nosL	PA14_20150	1736788	1737325	-	Energy metabolism	NosL protein	56.6719	4.39716e-19	2088.75	36.9992	3.16205	0.0369725	57.7712	549.755
nosY	PA14_20170	1737341	1738169	-	Energy metabolism	NosY protein	94.9622	3.20198e-06	1343.19	14.1764	3.06483	0.0459695	61.3156	199.59
nosF	PA14_20180	1738159	1739074	-	Energy metabolism	NosF protein	93.8295	2.97591e-21	3333.06	35.5322	3.92697	0.00227296	80.4966	3.95164
nosD	PA14_20190	1739070	1740357	-	Transport of small molecules	copper ABC transporter periplasmic substrate-binding protein	34.6817	7.80292e-21	5463.92	157.619	3.49877	0.00774208	129.291	1276.28
phnC	PA14_20300	1748288	1749125	+	Transport of small molecules	ABC phosphonate transporter ATP-binding protein	2.03915	0.00323757	839.557	411.504	4.57708	2.16394e-05	81.7279	88.7469
recQ	PA14_20810	1790075	1792214	+	DNA replication, recombination, modification and repair	ATP-dependent DNA helicase RecQ	2.17162	0.00128986	3401.65	1566.12	2.49839	0.00838193	463.825	25.0562
slyA	PA14_20850	1794756	1795191	+	Transcriptional regulators	MarR family transcriptional regulator	-2.21225	0.00580548	1076.09	2381.41	-2.70026	0.00202528	37.9472	1162.32
PA14_21130	PA14_21130	1827177	1827906	-	Membrane proteins	outer membrane lipoprotein	3.64738	1.46494e-06	4279.6	1172.94	2.85381	0.00152568	286.267	87.9968
PA14_21220	PA14_21220	1836542	1836998	-	Hypothetical, unclassified, unknown	hypothetical protein	-17.5074	1.33348e-29	9519.67	166669	-2.39735	0.0143284	274.838	10.2743
PA14_21260	PA14_21260	1841739	1841853	+	Hypothetical, unclassified, unknown	hypothetical protein	-376.207	6.04659e-99	469.574	176753	-5.77643	4.40661e-05	67.3498	43.9436
PA14_21570	PA14_21570	1870141	1870456	+	Hypothetical, unclassified, unknown	hypothetical protein	12.8423	3.39695e-07	35632.8	2774.75	8.05468	2.33118e-09	1753.02	316.73
PA14_21580	PA14_21580	1870474	1871329	+	Hypothetical, unclassified, unknown	hypothetical protein	15.1528	0.00441975	25249.7	1666.35	6.37334	5.9113e-08	811.208	61.8869
PA14_21590	PA14_21590	1871325	1872060	+	Hypothetical, unclassified, unknown	hypothetical protein	10.7246	2.49125e-06	2423.36	226.026	8.99971	2.73592e-05	173.338	63.559
PA14_21600	PA14_21600	1872062	1872653	+	Membrane proteins	hypothetical protein	9.94505	2.37996e-06	1402.02	141.029	6.61251	0.000862832	95.5382	95.5451
PA14_21630	PA14_21630	1876165	1876465	+	Hypothetical, unclassified, unknown	hypothetical protein	-8.6277	1.15742e-18	129.92	1120.75	-2.35142	0.036639	84.2143	13.9112
PA14_21710	PA14_21710	1887466	1888054	+	Translation, post-translational modification, degradation	hypothetical protein	2.72563	0.00034856	3868.35	1418.98	2.76282	0.000400539	1718.52	88.9993
sugE	PA14_21770	1893770	1894085	-	Transport of small molecules	DMT family permease	2.95489	0.000859885	247.727	83.8355	6.57852	2.23413e-06	74.4283	428.788
PA14_21820	PA14_21820	1896756	1897518	+	Translation, post-translational modification, degradation	peptidyl-prolyl cis-trans isomerase, FkbP-type	4.39541	6.13539e-09	8824.74	2007.34	2.94421	0.000154644	1694.67	6.88972
PA14_22320	PA14_22320	1944035	1944257	-	Membrane proteins	hypothetical protein	10.0965	3.16099e-20	1542.89	152.945	3.96636	0.0158998	72.7479	126.214
PA14_22420	PA14_22420	1951801	1952068	-	Hypothetical, unclassified, unknown	hypothetical protein	10.5757	2.14843e-21	3853.68	364.612	14.6009	4.70497e-08	694.946	104.978
PA14_22730	PA14_22730	1976667	1978005	-	Two-component regulatory systems	two-component sensor	2.41968	0.000345512	852.397	352.049	4.0817	0.000100299	102.14	27.5187
PA14_22740	PA14_22740	1978119	1978560	-	Transport of small molecules	hypothetical protein	20.9913	7.88095e-12	3644.1	173.721	12.8145	3.56666e-14	1490.53	133.539
cpxR	PA14_22760	1978688	1979366	-	Two-component regulatory systems	two-component response regulator	5.38869	3.40928e-12	2139.02	397.242	2.51248	0.00227091	184.511	266.917
yciB	PA14_22800	1980221	1980809	-	Cell division	intracellular septation protein A	2.67051	0.000869797	3163.25	1184.43	5.85569	1.00821e-07	930.351	63.4162
hexR	PA14_23060	1999114	1999972	-	Transcriptional regulators	DNA-binding transcriptional regulator HexR	7.92311	3.71181e-13	3552.44	448.165	2.17653	0.0161974	180.776	10299.1
ibpA	PA14_23680	2059121	2059571	+	Chaperones & heat shock proteins	heat-shock protein IbpA	54.943	4.89516e-22	17745.2	323.124	2.23271	0.0237284	392.38	123.986
cvpA	PA14_23900	2077611	2078154	+	Membrane proteins	hypothetical protein	2.52361	7.52857e-05	1197.06	474.383	4.54647	1.13792e-05	270.137	1659.14
xcpT	PA14_24020	2087597	2088044	+	Protein secretion/export apparatus	general secretion pathway protein G	-3.03665	1.26166e-05	2387.74	7251.57	-3.11273	0.0261308	19.5995	146.62
PA14_24150	PA14_24150	2094153	2095272	-	Hypothetical, unclassified, unknown	hypothetical protein	3.77488	2.10387e-06	1331.99	352.537	3.64024	0.000107094	110.906	104.835
PA14_24360	PA14_24360	2117775	2120700	+	Putative enzymes	hypothetical protein	13.5785	3.48458e-30	8453.46	622.592	18.406	1.93094e-15	590.076	1038.75
pyrD	PA14_24640	2153623	2154652	+	Nucleotide biosynthesis and metabolism	dihydroorotate dehydrogenase 2	4.53643	2.52319e-09	2116.52	466.189	2.1122	0.0106293	370.634	116.953
snr1	PA14_24860	2172627	2174031	+	Energy metabolism	cytochrome c Snr1	6.4006	4.14654e-13	13632.7	2129.78	2.54661	0.0311283	384.72	69.9912
PA14_24880	PA14_24880	2174318	2174540	-	Fatty acid and phospholipid metabolism	lipoprotein	3.23863	0.00170729	38684.2	11944.8	4.53005	1.37455e-08	9040.42	950.729
fadA	PA14_25090	2194927	2196103	+	Fatty acid and phospholipid metabolism	3-ketoacyl-CoA thiolase	-4.78984	3.57645e-11	2111.25	10113.4	-2.89223	0.000300943	63.5843	14.3978
lolC	PA14_25430	2222288	2223539	+	Transport of small molecules	hypothetical protein	3.93867	2.04313e-08	4792.43	1216.39	6.28422	3.63842e-08	454.199	123.419
PA14_25470	PA14_25470	2225616	2226150	-	Hypothetical, unclassified, unknown	hypothetical protein	6.65797	3.05188e-15	2191.04	329.324	4.8553	1.10719e-05	250.983	172.964
fabG	PA14_25660	2243221	2243965	+	Fatty acid and phospholipid metabolism	3-ketoacyl-ACP reductase	-6.3946	2.91161e-13	2221.89	14209.7	-3.15477	0.000143906	70.6798	182.774
PA14_25730	PA14_25730	2246590	2247640	+	Putative enzymes	hypothetical protein	4.1136	6.67308e-09	4303.23	1045.79	8.4013	1.30228e-13	810.911	1439.71
PA14_26600	PA14_26600	2318036	2318621	+	Transcriptional regulators	SbrI	2.61041	2.35087e-05	10792.4	4134.34	2.52221	0.00408397	275.032	199.543
PA14_26610	PA14_26610	2318659	2319382	+	Hypothetical, unclassified, unknown	SbrR	2.95791	1.89045e-06	6272.28	2120.5	2.45654	0.00857789	178.902	100.185
PA14_26990	PA14_26990	2347815	2348175	-	Hypothetical, unclassified, unknown	hypothetical protein	12.5816	1.21157e-18	7636.79	606.854	2.81314	0.0279408	217.349	13.516
PA14_27050	PA14_27050	2350961	2352392	+	Cell wall / LPS / capsule	Slt family transglycosylase	2.13977	0.00148959	2921.63	1365.15	2.70953	0.00521212	108.807	282.838
efp	PA14_27210	2364302	2364869	+	Translation, post-translational modification, degradation	elongation factor P	5.41005	4.5414e-13	6894.52	1274.17	-2.60829	0.0007714	358.743	86.0321
htpX	PA14_27480	2385521	2386397	-	Adaptation, Protection	heat shock protein HtpX	8.38774	1.08271e-20	15682.4	1869.8	6.49216	2.3004e-11	1855.01	25.5831
PA14_28410	PA14_28410	2454265	2454580	+	Hypothetical, unclassified, unknown	hypothetical protein	21.1853	3.29007e-22	7429.17	350.927	10.4674	2.02145e-06	1843.7	95.7171
eco	PA14_28450	2456848	2457319	-	Translation, post-translational modification, degradation	ecotin	3.20484	2.57502e-05	4543.05	1417.65	2.15376	0.0137773	2895.59	47.1341
PA14_28470	PA14_28470	2458076	2458274	+	Hypothetical, unclassified, unknown	hypothetical protein	6.44835	1.29337e-08	1372.33	212.981	3.82747	0.00245781	51.4817	385.273
PA14_28520	PA14_28520	2459779	2460205	+	Hypothetical, unclassified, unknown	hypothetical protein	5.78526	2.54812e-11	5984.24	1033.93	6.16895	2.37184e-06	1327.79	46.7389
PA14_28800	PA14_28800	2479278	2480274	+	Cell division	hypothetical protein	2.08341	0.0014582	3426.75	1644.61	2.37892	0.00432177	215.152	1886.34
PA14_29150	PA14_29150	2521308	2521704	+	Hypothetical, unclassified, unknown	hypothetical protein	2.16876	0.000856388	3203.52	1476.98	4.04978	0.000268568	97.368	109.467
PA14_29300	PA14_29300	2535011	2535536	-	Transcriptional regulators	transcriptional regulator	3.28022	9.08127e-06	3561.72	1085.6	3.00677	0.00151255	142.996	1156.33
PA14_29320	PA14_29320	2535804	2537010	+	Hypothetical, unclassified, unknown	NADH dehydrogenase, FAD-containing subunit	3.50432	7.13787e-06	3483.18	993.86	17.3044	6.64044e-16	371.502	259.633
PA14_29750	PA14_29750	2575990	2576299	+	Hypothetical, unclassified, unknown	hypothetical protein	4.94213	1.81904e-08	916.722	185.666	63.3282	4.07413e-29	4952.56	1299.22
PA14_29820	PA14_29820	2581990	2583049	+	Transport of small molecules	hypothetical protein	3.10748	6.14704e-06	5617.57	1807.32	3.48327	1.60978e-05	703.941	459.563
nuoA	PA14_30020	2598713	2599127	-	Energy metabolism	NADH dehydrogenase subunit A	3.47237	7.28806e-08	8959.9	2580.41	-3.12855	0.00173216	421.579	180.37
PA14_30100	PA14_30100	2606610	2607780	-	Hypothetical, unclassified, unknown	hypothetical protein	-5.70071	4.07186e-13	1305.46	7441.38	-2.60625	0.00305673	71.5029	5579.6
purB	PA14_30110	2607839	2609210	-	Nucleotide biosynthesis and metabolism	adenylosuccinate lyase	-3.52332	4.44175e-06	516.982	1822.55	-2.33107	0.00570963	105.498	190.403
yccA	PA14_30410	2633439	2634108	-	Membrane proteins	hypothetical protein	2.9011	0.000504669	24469.9	8434.79	4.05001	1.56066e-06	3912.06	187.545
rna29	PA14_30420	2634237	2634324	+	Non-coding RNA gene	tRNA-Ser	-319.221	9.79831e-80	224.156	71467	-3.46648	0.0265504	4389.96	50.8625
potF	PA14_30570	2646290	2647394	-	Transport of small molecules	periplasmic spermidine/putrescine-binding protein	2.10651	0.00392495	8769.19	4162.79	2.99061	3.31875e-05	1651.51	610.047
pgsA	PA14_30670	2658008	2658569	+	Fatty acid and phospholipid metabolism	CDP-diacylglycerol--glycerol-3-phosphate 3-phosphatidyltransferase	2.40792	0.00557331	767.044	318.472	4.28429	3.52061e-06	274.96	131.414
PA14_30980	PA14_30980	2692126	2692432	-	Hypothetical, unclassified, unknown	hypothetical protein	-2.09207	0.00697705	299.674	627.64	-2.32688	0.0273986	28.7699	60.1232
PA14_31060	PA14_31060	2700660	2701278	-	Hypothetical, unclassified, unknown	hypothetical protein	3.88709	2.57824e-08	7594.9	1954.16	2.50003	0.00495514	219.495	161.029
PA14_31300	PA14_31300	2722502	2722844	+	Hypothetical, unclassified, unknown	hypothetical protein	2.18545	0.00662173	3274.41	1498.4	4.85157	2.35492e-07	1249.23	224.767
czrR	PA14_31960	2782853	2783528	-	Two-component regulatory systems	two-component response regulator	3.90318	1.17443e-06	761.523	195.106	13.4288	2.29165e-09	207.614	18.1665
mexF	PA14_32390	2814153	2817342	-	Antibiotic resistance and susceptibility	RND multidrug efflux transporter MexF	2.28218	0.00456532	384.933	169.018	4.36554	0.000195159	58.3663	25.2392
mexE	PA14_32400	2817363	2818608	-	Antibiotic resistance and susceptibility	RND multidrug efflux membrane fusion protein MexE	9.80483	2.41941e-12	368.811	37.4872	4.97988	0.000950087	150.037	298.852
PA14_32480	PA14_32480	2823511	2823706	-	Hypothetical, unclassified, unknown	hypothetical protein	3.71641	0.000275824	4992.62	1343.5	4.26421	0.000338242	297.624	1815.68
PA14_32490	PA14_32490	2823722	2824001	-	Hypothetical, unclassified, unknown	hypothetical protein	5.96331	5.36141e-10	5666.61	950.517	5.48655	4.77429e-05	682.136	990.348
PA14_32520	PA14_32520	2824794	2825796	+	Energy metabolism	hypothetical protein	3.0966	5.10249e-06	4702.52	1518.66	4.21448	3.90157e-06	205.134	50.5699
PA14_32540	PA14_32540	2826560	2827442	+	Hypothetical, unclassified, unknown	hypothetical protein	-2.19489	0.0114053	728.514	1598.33	-3.34011	0.00304881	13.5482	18.3897
treA	PA14_33450	2943629	2945267	-	Carbon compound catabolism	trehalase	5.501	1.45182e-12	6796.9	1235.3	2.74781	0.00106352	236.435	97.5612
PA14_33460	PA14_33460	2945625	2946051	+	Membrane proteins	hypothetical protein	2.82632	0.00111007	2853.32	1009.27	2.71265	0.0016422	586.59	65.1799
sndH	PA14_33480	2946043	2947363	+	Carbon compound catabolism	L-sorbosone dehydrogenase	2.34797	0.00103107	12783	5443.98	2.36968	0.00590181	309.653	12.9891
PA14_34170	PA14_34170	3038776	3039166	+	Hypothetical, unclassified, unknown	hypothetical protein	95.7973	3.65043e-50	7423.35	77.3881	49.8973	2.35997e-35	1443.24	2895.77
PA14_34460	PA14_34460	3064788	3065349	+	Adaptation, Protection	hypothetical protein	-4.0374	1.59193e-08	657.91	2656.77	-5.54848	1.77229e-05	65.8837	255.978
PA14_34490	PA14_34490	3065398	3066466	+	Fatty acid and phospholipid metabolism	hypothetical protein	-3.53093	6.69628e-06	859.616	3034.32	-5.10976	9.52972e-06	124.073	298.582
PA14_34500	PA14_34500	3066462	3067299	+	Transport of small molecules	ABC transporter ATP-binding protein	-3.19173	2.59749e-06	290.849	928.273	-11.4561	2.08676e-09	10.0072	917.987
srpL	PA14_34510	3067264	3068464	+	Transport of small molecules	hypothetical protein	-4.47872	1.87475e-08	493.089	2207.53	-8.19583	2.48371e-05	7.5037	202.367
PA14_34800	PA14_34800	3090171	3090789	+	Transport of small molecules	amino acid transporter LysE	2.90525	0.000570927	809.792	278.757	2.34956	0.00232803	729.163	261.166
PA14_35160	PA14_35160	3128597	3128975	-	Hypothetical, unclassified, unknown	hypothetical protein	4.88975	1.24833e-05	6261.6	1280.76	2.73512	0.004122	1920.28	104.268
soxR	PA14_35170	3129052	3129523	+	Transcriptional regulators	redox-sensing activator of soxS	3.8567	6.15696e-06	5598.67	1451.46	3.02098	0.00137041	1381.93	259.237
PA14_36030	PA14_36030	3208635	3209256	-	Hypothetical, unclassified, unknown	paraquat-inducible protein A	3.35921	0.00145717	173.412	51.5107	16.3148	1.7878e-09	256.337	67.7228
glgB	PA14_36710	3269785	3271984	-	Energy metabolism	glycogen branching protein	-2.22266	0.000520654	1206.32	2681.07	-3.04299	0.00201712	42.7467	24.1854
galU	PA14_38350	3418258	3419098	-	Central intermediary metabolism	UTP-glucose-1-phosphate uridylyltransferase	4.49195	1.08543e-05	22402.3	4987.05	2.15412	0.00644629	893.306	203.037
PA14_38395	PA14_38395	3421685	3422876	+	Antibiotic resistance and susceptibility	periplasmic multidrug efflux lipoprotein	23.6096	1.96116e-35	2612.43	110.721	22.8364	2.37692e-15	456.369	108.443
hmgA	PA14_38510	3435468	3436767	+	Carbon compound catabolism	homogentisate 1,2-dioxygenase	-7.34604	5.32733e-07	3236.48	23773.2	-2.81429	0.00398056	116.297	137.462
scoB	PA14_38640	3447271	3447928	-	Fatty acid and phospholipid metabolism	CoA transferase subunit B	2.14737	0.00471534	13684.3	6372.1	4.65375	9.98929e-05	381.431	300.013
scoA	PA14_38660	3447962	3448661	-	Fatty acid and phospholipid metabolism	CoA transferase, subunit A	3.45478	4.33842e-05	41262.7	11943.1	3.26286	0.00252207	334.722	124.359
PA14_39060	PA14_39060	3482674	3482914	+	Fatty acid and phospholipid metabolism	lipoprotein	28.4438	1.18663e-11	348.317	12.1596	20.5641	7.42949e-08	384.859	43.9325
acpD	PA14_39150	3487712	3488321	-	Fatty acid and phospholipid metabolism	azoreductase	4.08079	0.000156794	197.374	48.0268	2.94047	0.0108346	54.1995	189.144
PA14_39420	PA14_39420	3507876	3508107	+	Hypothetical, unclassified, unknown	hypothetical protein	18.3061	2.41691e-29	1927.34	105.559	9.98607	5.61531e-06	566.988	600.899
metE	PA14_39590	3523451	3525752	-	Amino acid biosynthesis and metabolism	5- methyltetrahydropteroyltriglutamate/homocysteine S-methyltransferase	364.066	1.33214e-135	195677	537.784	2.68426	0.000188094	20745.4	173.989
cirA	PA14_39650	3532879	3534841	-	Transport of small molecules	TonB-dependent receptor	-3.05222	1.20157e-06	2813.36	8586.61	-2.98501	0.000304333	56.9173	28.0456
nrdD	PA14_39690	3535975	3538003	+	Nucleotide biosynthesis and metabolism	anaerobic ribonucleoside triphosphate reductase	-6.04715	2.06126e-12	315.955	1910.18	-13.0321	6.45411e-08	3.54437	136.247
PA14_39700	PA14_39700	3538046	3538193	+	Hypothetical, unclassified, unknown	hypothetical protein	-2.6105	0.00534935	255.372	666.074	-3.77354	0.0267979	12.293	511.556
PA14_40080	PA14_40080	3571864	3572848	-	Hypothetical, unclassified, unknown	hypothetical protein	3.47648	1.35171e-07	4490.36	1291.37	13.6689	2.42227e-17	2963.21	138.545
PA14_40560	PA14_40560	3622147	3622423	+	Hypothetical, unclassified, unknown	hypothetical protein	3.22241	6.92287e-05	7119.92	2209.52	2.13952	0.00685656	2558.72	98.7577
yhgI	PA14_40630	3626427	3627012	-	Hypothetical, unclassified, unknown	hypothetical protein	3.20308	2.54112e-06	31931.5	9969.42	3.3878	1.60942e-05	1674.02	407.599
PA14_41280	PA14_41280	3684342	3686175	+	Antibiotic resistance and susceptibility	beta-lactamase	111.902	2.14499e-33	17125.6	153.221	42.619	1.14706e-20	1161.72	214.903
PA14_41300	PA14_41300	3686461	3686683	-	Hypothetical, unclassified, unknown	hypothetical protein	3.55975	4.33034e-05	1024.34	287.803	7.33403	6.77011e-09	925.241	134.908
PA14_41690	PA14_41690	3721916	3722456	+	Hypothetical, unclassified, unknown	hypothetical protein	2.97978	2.65345e-05	562.959	188.627	3.32536	0.00128902	213.243	99.1821
PA14_41710	PA14_41710	3722461	3723988	+	Membrane proteins	hypothetical protein	2.10646	0.00171529	2039.41	968.164	2.85296	0.00553886	427.582	77.4189
PA14_42010	PA14_42010	3747672	3748395	-	Transport of small molecules	amidotransferase	2.25068	0.00274727	6107.22	2713.92	2.03419	0.0318686	247.718	400.805
arsC	PA14_42020	3748638	3749010	+	Adaptation, Protection	hypothetical protein	2.20086	0.00420439	1213.77	551.463	2.18235	0.017783	169.262	171.31
PA14_42770	PA14_42770	3804042	3805026	+	Putative enzymes	hypothetical protein	3.02451	4.44546e-05	1172.92	387.549	3.51139	0.00113938	113.61	135.464
PA14_42830	PA14_42830	3807761	3808082	+	Hypothetical, unclassified, unknown	hypothetical protein	2.53354	0.00047847	1268.18	500.381	3.12635	0.000896527	529.318	53.7201
PA14_42860	PA14_42860	3809383	3809845	-	Transport of small molecules	hypothetical protein	-100.059	1.11658e-62	559.258	55986.1	-2.36551	0.023416	30.8653	43.0507
PA14_43510	PA14_43510	3874503	3875571	-	Membrane proteins	hypothetical protein	4.53652	3.5915e-11	5502.35	1212.79	5.76931	7.40762e-09	555.88	50.2954
htpG	PA14_43850	3904067	3905972	-	Chaperones & heat shock proteins	heat shock protein 90	4.7231	5.41734e-11	6723.79	1423.32	2.14921	0.0263678	394.949	286.778
PA14_43900	PA14_43900	3908444	3908681	+	Hypothetical, unclassified, unknown	hypothetical protein	3.1852	0.00230992	65789.7	20655	2.89626	3.32425e-05	16733.9	33.0107
PA14_44080	PA14_44080	3924514	3925123	-	Hypothetical, unclassified, unknown	hypothetical protein	2.02302	0.046063	11175.7	5524.2	2.41698	0.000325855	2067.63	105.849
PA14_44170	PA14_44170	3930807	3930987	+	Hypothetical, unclassified, unknown	hypothetical protein	7.04523	1.07389e-16	9117.74	1294.19	-2.44191	0.00872404	494.214	39.1101
PA14_44311	PA14_44311	3945178	3946336	-	Hypothetical, unclassified, unknown	hypothetical protein	24.6512	2.50045e-22	13351	541.629	24.7577	2.6835e-17	1200.17	143.257
ccoN	PA14_44340	3947244	3948672	+	Energy metabolism	cbb3-type cytochrome c oxidase subunit I	-15.1796	1.26748e-28	601.866	9137.62	-4.39525	0.000317561	14.7965	91.3703
hemN	PA14_44470	3959574	3960957	+	Biosynthesis of cofactors, prosthetic groups and carriers	coproporphyrinogen III oxidase	-23.4834	1.16092e-11	1532.81	36001.6	-2.06669	0.0449475	149.323	324.754
anr	PA14_44490	3961718	3962453	+	Transcriptional regulators	transcriptional regulator Anr	-2.36079	0.0043522	1895.65	4475.69	-2.31698	0.000999235	161.789	213.878
muiA	PA14_45100	4021686	4023342	+	Transport of small molecules	hypothetical protein	6.73347	1.08844e-05	1467.03	217.835	5.23204	9.10451e-05	241.072	42.6556
PA14_45260	PA14_45260	4035078	4035513	-	Hypothetical, unclassified, unknown	hypothetical protein	4.83931	2.20087e-09	2907.26	600.589	5.24103	5.48174e-06	455.247	20.629
ccmA	PA14_45380	4041934	4042636	-	Transport of small molecules	cytochrome c biogenesis protein CcmA	8.72726	1.60687e-14	1375.45	157.496	2.38066	0.0104006	407.901	60.2147
cheW	PA14_45500	4049647	4050127	-	Chemotaxis	purine-binding chemotaxis protein	-4.49634	8.43537e-10	3241.4	14575.5	-2.37387	0.0124831	118.617	110.682
cyoA	PA14_47210	4205557	4206553	-	Energy metabolism	cytochrome o ubiquinol oxidase subunit II	2.11727	0.0384933	2570.48	1214.04	7.16982	6.07618e-05	58.6046	115.596
PA14_47350	PA14_47350	4217197	4217671	-	Hypothetical, unclassified, unknown	hypothetical protein	4.17735	5.24642e-09	1423.75	340.654	2.51411	0.00167005	242.027	332.544
PA14_48530	PA14_48530	4314227	4316084	+	Putative enzymes	AMP-binding protein	-2.12018	0.00796911	138.611	294.192	-3.82578	0.011047	7.71461	125.04
napE	PA14_49210	4372228	4372396	+	Energy metabolism	periplasmic nitrate reductase NapE	-3.34259	1.07834e-07	1663.3	5559.5	-2.54078	0.02535	18.1368	315.665
PA14_49290	PA14_49290	4378496	4379231	+	Hypothetical, unclassified, unknown	hypothetical protein	4.01185	1.60592e-07	785.328	195.686	3.80432	0.000139749	225.36	131.9
PA14_49350	PA14_49350	4384821	4385634	-	Hypothetical, unclassified, unknown	hypothetical protein	2.29017	0.00453407	1246.37	543.789	2.12965	0.0340962	79.0101	46.9621
PA14_49440	PA14_49440	4393259	4393970	-	Two-component regulatory systems	two-component response regulator	3.72499	3.08454e-06	1095.95	294.156	2.00156	0.0322351	545.92	305.226
PA14_49940	PA14_49940	4439629	4441954	+	Hypothetical, unclassified, unknown	hypothetical protein	3.73172	7.17261e-09	17898	4796.34	5.94525	7.16818e-09	808.588	29.1908
PA14_49960	PA14_49960	4442057	4442393	+	Hypothetical, unclassified, unknown	hypothetical protein	2.96083	5.19739e-05	3337.26	1127.26	7.21343	2.91443e-11	746.071	10.4462
PA14_50070	PA14_50070	4451379	4452093	+	Hypothetical, unclassified, unknown	hypothetical protein	2.87142	0.000106841	2578.02	897.738	2.82771	0.000456251	207.658	124.656
pdxH	PA14_50800	4512894	4513542	-	Biosynthesis of cofactors, prosthetic groups and carriers	pyridoxamine 5'-phosphate oxidase	-2.45512	0.0009139	1764.51	4331.33	-2.49723	0.0064819	50.2402	91.5935
PA14_50810	PA14_50810	4513640	4514522	-	Membrane proteins	hypothetical protein	2.62687	6.21551e-05	11004.1	4188.92	2.03809	0.00511548	1059.57	555.473
perM	PA14_51300	4557966	4559040	-	Hypothetical, unclassified, unknown	hypothetical protein	2.72771	3.62922e-05	662.484	242.951	2.68234	0.00486376	126.733	116.569
tolA	PA14_51730	4595482	4596526	-	Transport of small molecules	TolA protein	3.23737	1.6791e-06	22470.1	6940.92	2.05012	0.0229725	245.973	59.728
PA14_51830	PA14_51830	4603515	4603986	+	Adaptation, Protection	DNA-binding stress protein	3.00131	0.00269187	58942.8	19639.2	2.2391	0.0359446	4299.36	434.876
oprD	PA14_51880	4606219	4607551	+	Transport of small molecules	basic amino acid, basic peptide and imipenem outer membrane porin OprD precursor	-3.23733	6.74545e-06	7784.2	25199.3	-2.165	0.0185052	568.87	99.9834
PA14_51980	PA14_51980	4614008	4614362	+	Adaptation, Protection	arsenate reductase	3.67985	7.32389e-07	2602.25	706.753	3.37687	9.15198e-06	440.491	856.821
PA14_52010	PA14_52010	4615575	4616280	-	Hypothetical, unclassified, unknown	DNA replication initiation factor	2.38522	0.00046491	650.451	272.924	2.56829	0.00269898	300.798	75.7065
purN	PA14_52050	4618793	4619462	+	Nucleotide biosynthesis and metabolism	phosphoribosylglycinamide formyltransferase	4.32597	1.29467e-09	4763.15	1101.04	2.61319	0.000489433	517.43	240.595
PA14_52060	PA14_52060	4619454	4620171	+	Hypothetical, unclassified, unknown	hypothetical protein	5.41103	6.52962e-11	8136.33	1503.55	5.70146	2.87618e-10	2330.54	164.567
PA14_52120	PA14_52120	4621824	4622016	+	Hypothetical, unclassified, unknown	hypothetical protein	15.9075	3.90589e-17	3317.56	208.827	10.794	4.0182e-09	96.3306	79.4752
PA14_52330	PA14_52330	4644008	4644323	+	Hypothetical, unclassified, unknown	hypothetical protein	2.4637	0.00143355	1011.14	410.56	9.55514	2.22759e-06	1332.38	16.9005
PA14_52480	PA14_52480	4656405	4656891	-	Hypothetical, unclassified, unknown	hypothetical protein	-2.76503	0.000550625	107.184	297.09	-2.68355	0.0405788	25.2324	72.1098
rsmA	PA14_52570	4660392	4660578	-	Transcriptional regulators	carbon storage regulator	4.11648	1.35343e-09	57250.1	13907.5	2.75618	0.000359797	3325.86	36.6477
aotP	PA14_52750	4675213	4675978	-	Transport of small molecules	arginine/ornithine transport protein AotP	-3.27022	9.66277e-07	2281.3	7460.12	-2.79197	0.0150966	22.7289	84.3307
aotM	PA14_52770	4677122	4677821	-	Transport of small molecules	arginine/ornithine transport protein AotM	-2.23162	0.00625262	832.837	1859.25	-2.5276	0.0251332	29.1985	152.061
PA14_53270	PA14_53270	4722100	4722520	-	Hypothetical, unclassified, unknown	hypothetical protein	3.05441	7.82784e-05	458.139	150.011	2.61791	0.00494054	154.296	20.8924
trxB2	PA14_53290	4722773	4723724	-	Nucleotide biosynthesis and metabolism	thioredoxin reductase 2	7.73479	7.55177e-19	104496	13510.1	2.31011	0.0158855	662.457	145.427
PA14_54180	PA14_54180	4806629	4808693	+	Hypothetical, unclassified, unknown	hypothetical protein	-5.23505	1.95125e-12	3605.34	18874.9	-2.33763	0.0024769	288.978	56.4571
PA14_54210	PA14_54210	4809757	4812157	+	Putative enzymes	ATP-dependent protease	3.06405	0.0035395	5836.19	1904.69	2.6679	0.00378038	385.149	83.8622
PA14_54230	PA14_54230	4812770	4813523	+	Hypothetical, unclassified, unknown	hypothetical protein	7.9984	1.53048e-07	517.197	64.6787	4.18605	2.15118e-05	130.706	82.3036
mucA	PA14_54420	4825455	4826040	-	Secreted Factors (toxins, enzymes, alginate)	anti-sigma factor MucA	3.68386	2.08941e-06	248015	67324.7	2.47674	0.00312194	26602.1	7.28489
PA14_54510	PA14_54510	4832873	4833545	-	Two-component regulatory systems	two-component response regulator	2.53991	0.00142586	430.398	168.949	2.78882	0.00164614	226.207	541.636
PA14_54720	PA14_54720	4852168	4852426	-	Hypothetical, unclassified, unknown	hypothetical protein	11.3015	1.22952e-18	708.79	62.509	31.2057	5.63621e-25	592.127	129.013
PA14_54740	PA14_54740	4852841	4853291	-	Hypothetical, unclassified, unknown	hypothetical protein	10.354	1.09354e-21	2389.84	230.544	19.6171	1.00627e-13	483.762	331.186
PA14_54750	PA14_54750	4853382	4853550	-	Hypothetical, unclassified, unknown	hypothetical protein	9.913	5.28415e-24	10704.4	1079.9	8.02637	1.27879e-09	1471.26	89.3542
rna42	PA14_54840	4860142	4860213	+	Non-coding RNA gene	tRNA-Gly	-999.313	9.45777e-148	203.384	203069	-4.17143	0.0184021	17033.1	189.916
pitA	PA14_55770	4978488	4979958	+	Transport of small molecules	phosphate transporter	2.06972	0.00595102	582.919	281.6	2.2784	0.0218841	114.233	43.6289
pykA	PA14_56240	5020399	5021851	+	Energy metabolism	pyruvate kinase	-3.80861	3.07526e-06	1361.3	5185.44	-2.6943	0.000563735	86.0988	13.0806
PA14_56510	PA14_56510	5038204	5038795	-	Hypothetical, unclassified, unknown	hypothetical protein	3.32837	5.32425e-07	8024.29	2410.73	8.93522	4.39184e-10	941.839	95.2013
PA14_56620	PA14_56620	5045602	5045905	+	Transcriptional regulators	hypothetical protein	31.6592	2.84228e-14	1568.39	49.5557	7.99158	0.000109757	170.66	11.5915
PA14_56640	PA14_56640	5045953	5047120	+	Transport of small molecules	MFS transporter	27.5204	0.0018236	1933.49	70.2706	5.7027	0.00354052	142.101	828.733
PA14_56910	PA14_56910	5072713	5072956	-	Hypothetical, unclassified, unknown	hypothetical protein	2.54957	0.000157762	15153.9	5943.76	2.48972	0.00301178	243.537	1236.3
PA14_56930	PA14_56930	5073659	5074343	-	Hypothetical, unclassified, unknown	hypothetical protein	4.73011	1.06787e-10	9360.89	1978.92	2.30063	0.00999226	352.777	529.071
groES	PA14_57020	5080728	5081022	-	Chaperones & heat shock proteins	co-chaperonin GroES	3.9683	1.9506e-08	8372.63	2109.93	2.74181	0.00330231	942.841	64.2176
fxsA	PA14_57030	5081217	5081685	-	Membrane proteins	FxsA protein	6.33209	3.80858e-15	3017.94	476.706	5.54723	5.63266e-08	226.628	50.0611
PA14_57060	PA14_57060	5083413	5084421	-	Hypothetical, unclassified, unknown	hypothetical protein	2.56264	9.71146e-05	3112.44	1214.19	3.23254	5.3787e-05	444.229	309.855
yrbH	PA14_57890	5152895	5153876	+	Carbon compound catabolism	hypothetical protein	2.09171	0.00649885	6658.6	3182.79	2.02902	0.00985269	691.882	100.682
PA14_58290	PA14_58290	5191002	5191812	-	Hypothetical, unclassified, unknown	hypothetical protein	2.26632	0.000385864	2084.7	919.77	2.80798	0.00555592	273.576	52.97
PA14_59220	PA14_59220	5275323	5276820	+	Secreted Factors (toxins, enzymes, alginate)	pyocin S5	-5.29391	3.24423e-10	831.157	4401.48	-3.50032	5.13366e-05	87.3676	110.115
PA14_59230	PA14_59230	5276844	5277171	-	Secreted Factors (toxins, enzymes, alginate)	colicin immunity protein	5.59152	2.82512e-05	2408.88	430.881	5.69559	0.0020545	111.477	134.443
PA14_59400	PA14_59400	5290226	5290766	+	Hypothetical, unclassified, unknown	hypothetical protein	-2.19263	0.00205916	4669.73	10239.6	-3.97121	2.44453e-05	23.7663	84.8757
PA14_59840	PA14_59840	5330225	5331335	+	Hypothetical, unclassified, unknown	hypothetical protein	-4.86018	2.60458e-08	3542.15	17216.1	-4.55627	4.01886e-06	65.2544	126.185
comL	PA14_60230	5364427	5365453	+	Cell wall / LPS / capsule	competence protein ComL	2.87621	0.00152623	2434.92	846.123	4.55957	9.34657e-06	1278.09	72.5744
PA14_60530	PA14_60530	5394363	5394852	-	Membrane proteins	hypothetical protein	4.59837	1.51905e-09	696.482	151.478	3.41172	0.000172566	298.492	384.38
PA14_60540	PA14_60540	5395025	5395367	-	Hypothetical, unclassified, unknown	hypothetical protein	2.87992	9.76207e-06	4222.39	1466.39	10.91	7.77542e-14	1183.11	54.6713
mexD	PA14_60830	5423546	5426678	-	Antibiotic resistance and susceptibility	multidrug efflux RND transporter MexD	4.32037	0.000181485	1551.39	359.049	7.02334	0.000176855	63.7712	72.0988
mexC	PA14_60850	5426705	5427869	-	Antibiotic resistance and susceptibility	multidrug efflux RND membrane fusion protein	5.3183	0.000246424	908.598	170.911	14.6536	2.07809e-07	539.698	63.7601
nfxB	PA14_60860	5428029	5428593	+	Transcriptional regulators	transcriptional regulator NfxB	2.71873	0.00017592	582.593	213.892	2.50367	0.0214694	78.993	130.045
ankB	PA14_61020	5442037	5442589	-	Two-component regulatory systems	hypothetical protein	3.02831	2.143e-05	1499.72	495.342	3.68986	0.00336117	54.822	73.427
katB	PA14_61040	5442642	5444184	-	Adaptation, Protection	catalase	9.25528	6.87002e-22	4557.54	492.346	2.91459	0.00322287	208.253	629.68
PA14_61180	PA14_61180	5456408	5456798	-	Hypothetical, unclassified, unknown	hypothetical protein	7.0627	6.61028e-08	1203.04	170.39	10.3466	0.00118121	429.428	56.8523
PA14_61390	PA14_61390	5478991	5479579	-	Fatty acid and phospholipid metabolism	lipoprotein	6.23084	7.20222e-14	7486.17	1201.21	8.27919	5.63632e-15	1374.07	183.864
PA14_61430	PA14_61430	5482665	5482956	-	Hypothetical, unclassified, unknown	hypothetical protein	4.63617	5.56636e-10	731.548	157.863	2.18655	0.0239209	269.933	314.139
hemA	PA14_61710	5505527	5506796	-	Biosynthesis of cofactors, prosthetic groups and carriers	glutamyl-tRNA reductase	4.78166	1.00672e-08	3434.96	717.933	3.28401	0.000286822	391.05	89.4638
rna56	PA14_62060	5536294	5539185	-	Non-coding RNA gene	23S ribosomal RNA	-6.69934	1.29462e-08	758.853	5085.72	-5.68278	0.00225884	459.389	291.165
PA14_62100	PA14_62100	5541734	5542343	-	Membrane proteins	sulfite oxidase subunit YedZ	6.74899	1.14416e-08	3123.83	462.926	4.72653	1.60564e-05	218.332	166.974
PA14_62110	PA14_62110	5542342	5543356	-	Putative enzymes	sulfite oxidase subunit YedY	5.0551	7.0992e-06	5444.32	1077.05	8.38966	5.16071e-13	826.953	58.2791
PA14_62390	PA14_62390	5565187	5565637	+	Transport of small molecules	hypothetical protein	3.67541	5.99961e-08	64021.9	17418.6	2.16432	0.0359412	3818.32	61.9492
PA14_62410	PA14_62410	5567100	5567955	+	Hypothetical, unclassified, unknown	hypothetical protein	2.40403	0.00111988	2267.83	942.821	5.54072	1.15343e-06	667.123	188.485
tpiA	PA14_62830	5604674	5605430	-	Central intermediary metabolism	triosephosphate isomerase	2.25877	0.000621184	5465.35	2419.87	2.12302	0.0358501	1222.01	197.6
ftsH	PA14_62860	5607710	5609630	-	Cell division	cell division protein FtsH	3.59615	1.31034e-07	94772	26353.4	3.86433	1.34156e-08	4189.42	136.957
PA14_63110	PA14_63110	5633509	5633992	+	Amino acid biosynthesis and metabolism	S-adenosylmethionine decarboxylase	51.6845	7.11299e-19	4007.4	77.6646	14.7198	1.9547e-06	397.568	226.289
PA14_63120	PA14_63120	5634069	5635119	+	Amino acid biosynthesis and metabolism	hypothetical protein	15.8789	1.87136e-08	2307.87	145.336	11.7945	5.69954e-06	218.799	1277.62
PA14_63220	PA14_63220	5642399	5642645	-	Hypothetical, unclassified, unknown	hypothetical protein	13.3459	4.08242e-15	2542.44	190.461	39.3309	5.37597e-17	1551.04	62.5967
PA14_63880	PA14_63880	5693145	5693706	+	Transcriptional regulators	transcriptional regulator	2.42602	0.000616042	706.215	290.793	2.49902	0.0053826	97.9871	60.4671
ybiI	PA14_64410	5738680	5738947	-	Two-component regulatory systems	hypothetical protein	2.47293	0.00360691	921.284	372.956	2.39708	0.0416372	99.892	121.948
PA14_64530	PA14_64530	5749159	5749501	+	Hypothetical, unclassified, unknown	hypothetical protein	195.202	4.21862e-62	5469.16	28.2	6.35074	0.00996131	1443.92	258.498
aceE	PA14_66290	5907552	5910201	+	Amino acid biosynthesis and metabolism	pyruvate dehydrogenase subunit E1	3.25093	1.17582e-06	60738.9	18683.6	3.69419	1.03718e-06	1509.46	702.739
aceF	PA14_66310	5910345	5911989	+	Energy metabolism	dihydrolipoamide acetyltransferase	2.90109	0.000118948	34224.2	11797.2	2.27584	0.00503154	470.557	1510.26
hslU	PA14_66790	5964521	5965865	+	Chaperones & heat shock proteins	ATP-dependent protease ATP-binding subunit HslU	5.28775	7.43591e-09	2921.73	552.471	2.49361	0.020506	173.933	239.066
mdoG	PA14_67090	5988231	5989809	-	Putative enzymes	glucan biosynthesis protein G	2.7745	2.31582e-05	16090.9	5799.36	2.3026	0.00450443	741.606	411.815
blc	PA14_67450	6023213	6023783	-	Cell wall / LPS / capsule	hypothetical protein	2.13741	0.00146115	7989.74	3738.04	2.92303	0.000148701	437.824	251.81
PA14_67460	PA14_67460	6023779	6024037	-	Fatty acid and phospholipid metabolism	fructose-1,6-bisphosphatase	2.4301	0.000160108	6286.36	2586.74	5.33912	2.34251e-08	1903.58	73.7126
trmH	PA14_67710	6048248	6048710	+	Translation, post-translational modification, degradation	glutaredoxin	2.97039	2.67631e-05	363.054	122.116	2.87859	0.00773696	58.795	284.36
yigN	PA14_67750	6049552	6049972	-	Transport of small molecules	hypothetical protein	4.80778	3.24847e-09	1499.13	311.351	4.75349	5.32079e-07	826.513	289.274
PA14_67790	PA14_67790	6053125	6054412	+	Cell division	hypothetical protein	2.79065	0.000144749	4299.51	1540.2	2.148	0.0229372	235.533	122.811
PA14_68450	PA14_68450	6107696	6108110	+	Hypothetical, unclassified, unknown	hypothetical protein	3.65818	7.24725e-07	5257.88	1436.81	3.44484	0.000429713	523.933	190.391
PA14_68460	PA14_68460	6108207	6108615	+	Hypothetical, unclassified, unknown	hypothetical protein	2.46269	0.00460553	645.09	261.581	3.57465	0.000138035	173.439	315.453
PA14_68640	PA14_68640	6120786	6121221	+	Hypothetical, unclassified, unknown	hypothetical protein	4.14667	4.93923e-08	908.156	219.029	6.17007	2.3331e-07	126.975	699.8
PA14_68840	PA14_68840	6140029	6140359	+	Hypothetical, unclassified, unknown	hypothetical protein	3.08458	8.40933e-07	23506.6	7620.68	2.87748	0.000754418	1885.04	332.086
PA14_68930	PA14_68930	6148876	6150070	+	Transport of small molecules	permease	2.1189	0.00530796	1346.66	635.636	2.1436	0.0208347	203.702	185.408
PA14_69330	PA14_69330	6184239	6184818	-	Hypothetical, unclassified, unknown	hypothetical protein	3.90329	4.97544e-09	2292.62	587.427	3.92585	7.62541e-06	398.149	66.113
PA14_69340	PA14_69340	6184817	6186734	-	Transport of small molecules	ABC transporter ATP-binding protein	2.27045	0.00350192	2815.76	1239.82	3.29712	0.000669657	465.43	233.362
PA14_70560	PA14_70560	6284965	6285898	+	Transcriptional regulators	LysR family transcriptional regulator	2.42775	0.000474657	2560.51	1054.28	2.72136	0.000479486	616.57	3647.36
PA14_70930	PA14_70930	6319832	6320237	+	Fatty acid and phospholipid metabolism	hypothetical protein	2.72148	9.86821e-05	7165.88	2632.88	2.15042	0.0377699	405.534	345.555
purE	PA14_71620	6379194	6379686	-	Nucleotide biosynthesis and metabolism	phosphoribosylaminoimidazole carboxylase catalytic subunit	2.20321	0.0134809	381.328	172.768	2.13089	0.00683557	1860.09	378.979
adhA	PA14_71630	6380033	6381062	+	Carbon compound catabolism	alcohol dehydrogenase	-42.8825	5.76156e-47	957.138	41054.2	-2.26531	0.00670987	77.1427	202.067
PA14_71900	PA14_71900	6408628	6408832	+	Hypothetical, unclassified, unknown	hypothetical protein	2.98356	0.0171006	27879.2	9344.51	2.38177	0.00597701	2494.58	81.3595
PA14_72080	PA14_72080	6424983	6425277	+	Hypothetical, unclassified, unknown	hypothetical protein	5.45443	5.22453e-11	745.137	136.322	3.77225	0.00401563	58.567	694.019
PA14_72090	PA14_72090	6425305	6425638	+	Hypothetical, unclassified, unknown	hypothetical protein	4.49821	1.25508e-07	1618.72	359.811	4.28085	2.82931e-06	725.721	766.748
PA14_72260	PA14_72260	6438333	6438894	-	Transport of small molecules	hypothetical protein	-107.258	3.23554e-77	924.963	99234.2	-2.98109	0.00810802	56.0908	890.862
dsbA	PA14_72450	6453852	6454488	-	Biosynthesis of cofactors, prosthetic groups and carriers	DsbA1	2.01812	0.00188178	13359.4	6619.79	3.79543	8.35304e-07	4924.88	322.99
PA14_72470	PA14_72470	6455306	6455600	-	Energy metabolism	ribosome biogenesis GTP-binding protein YsxC	3.19376	1.03558e-05	2330.47	729.205	2.1984	0.00529719	392.125	636.519
PA14_72840	PA14_72840	6486814	6487573	-	Biosynthesis of cofactors, prosthetic groups and carriers	short-chain dehydrogenase	2.07132	0.00246462	7451.16	3597.19	2.07376	0.0227011	416.582	178.983
PA14_72900	PA14_72900	6492090	6492303	-	Fatty acid and phospholipid metabolism	lipoprotein	2.13237	0.00312112	14153.2	6637.4	9.81976	1.51107e-11	1746.83	77.3787
PA14_72930	PA14_72930	6493117	6493975	-	Hypothetical, unclassified, unknown	hypothetical protein	7.11204	7.61168e-13	13894	1953.2	2.29639	0.00219109	1278.27	176.685
PA14_72940	PA14_72940	6494338	6496096	+	Transport of small molecules	sodium/proton antiporter	3.55565	5.65911e-08	2876.47	808.834	2.30618	0.0291588	152.02	19402.1
PA14_73030	PA14_73030	6503219	6503636	+	Hypothetical, unclassified, unknown	hypothetical protein	2.62383	0.000322651	8450.06	3220.3	2.73491	0.000519848	372.529	460.694
PA14_73140	PA14_73140	6512692	6513877	-	Fatty acid and phospholipid metabolism	hypothetical protein	2.53847	9.77095e-05	51260.3	20193.5	3.76552	9.01883e-08	1587.77	99938.1
Genes With Opposite Changes in Transcript Abundance in RNA-seq and Ribo-seq Data After Colistin Treatment (N=173)
General Information							RNA-seq				Ribo-seq
Gene	PA14 ID	Start	End	Strand	PseudoCap	Product Name	Fold change	p-value	BaseMean Colistin	BaseMean Control	Fold change	p-value	BaseMean Colistin	BaseMean Control
PA14_00650	PA14_00650	66549	66978	-	Hypothetical, unclassified, unknown	hypothetical protein	-3.01897	4.84748e-05	2363.06	7134.93	2.62472	0.0207556	95.5143	31.7338
PA14_01330	PA14_01330	129497	129707	-	Hypothetical, unclassified, unknown	hypothetical protein	-2.44647	0.000155479	3148.27	7702.16	4.40199	5.22062e-06	266.892	60.9135
PA14_02090	PA14_02090	190556	191222	+	Transcriptional regulators	TetR family transcriptional regulator	2.91633	7.96837e-05	1670.78	572.383	-2.32049	0.0224426	29.4026	79.3434
mutM	PA14_04670	415291	416104	+	DNA replication, recombination, modification and repair	formamidopyrimidine-DNA glycosylase	2.17125	0.0172495	1819.45	837.477	-2.64488	0.00504392	26.6882	79.0398
ftsE	PA14_04910	433626	434298	+	Cell division	cell division ATP-binding protein FtsE	2.50636	0.000126192	2189.37	873.295	-2.17884	0.0477505	32.3177	66.1532
thiG	PA14_04980	438454	439252	+	Biosynthesis of cofactors, prosthetic groups and carriers	thiazole synthase	2.82323	8.32788e-05	561.499	198.74	-4.25643	2.16083e-06	49.2061	224.668
proC	PA14_05150	449565	450387	-	Amino acid biosynthesis and metabolism	pyrroline-5-carboxylate reductase	2.99899	2.77451e-05	4247.4	1416.15	-2.00677	0.0293989	67.3498	135.537
cspB	PA14_05960	528053	528263	+	Transcriptional regulators	cold-shock protein	2.64738	0.000638587	30162.5	11393.4	-3.40302	2.25846e-06	481.789	1701.79
PA14_07550	PA14_07550	651200	651650	-	Hypothetical, unclassified, unknown	hypothetical protein	3.57927	0.000140957	357.507	100.243	-8.68761	6.00215e-06	5.83697	84.7329
prkA	PA14_07680	659550	661473	-	Two-component regulatory systems	hypothetical protein	-3.42079	1.95005e-07	103046	352499	2.53726	0.000904515	3928.38	1504.98
PA14_07860	PA14_07860	677603	678713	+	Transport of small molecules	ABC transporter ATP-binding protein	-2.0506	0.00285618	283.161	580.642	-8.11869	8.4837e-06	7.29622	69.406
PA14_08060	PA14_08060	693582	694041	+	Related to phage, transposon, or plasmid	tail fiber assembly protein	-2.08181	0.0237534	432.815	901.816	-2.49387	0.00206414	66.9246	177.655
rplK	PA14_08720	743708	744140	+	Translation, post-translational modification, degradation	50S ribosomal protein L11	2.09706	0.00939156	7343.94	3502.27	-3.82166	7.36531e-06	774.879	3142.69
rpsL	PA14_08790	754692	755064	+	Translation, post-translational modification, degradation	30S ribosomal protein S12	3.91498	3.51472e-09	14508	3705.83	-2.15302	0.0121975	355.436	785.927
rpsG	PA14_08810	755163	755634	+	Translation, post-translational modification, degradation	30S ribosomal protein S7	2.43194	0.00399274	8227.14	3383.21	-2.4466	0.00149699	697.716	1773.89
rpsH	PA14_08990	765946	766339	+	Translation, post-translational modification, degradation	30S ribosomal protein S8	2.9618	9.73104e-05	8089.57	2731.45	-3.30725	8.31016e-05	542.839	1895.87
rpsM	PA14_09080	769970	770327	+	Translation, post-translational modification, degradation	30S ribosomal protein S13	2.99022	3.58264e-05	10230.9	3421.92	-3.68354	0.00054715	255.361	1028.18
pchA	PA14_09210	780266	781697	-	Central intermediary metabolism	salicylate biosynthesis isochorismate synthase	-3.35246	1.48243e-07	25321.9	84890.4	17.2752	7.95198e-08	272.739	6.32262
pchB	PA14_09220	781693	781999	-	Central intermediary metabolism	isochorismate-pyruvate lyase	-3.08701	9.88291e-07	7083.71	21867.3	13.2597	3.79971e-08	135.346	4.61024
pchF	PA14_09280	790020	795450	+	Transport of small molecules	pyochelin synthetase	-2.56	0.00125596	81369.6	208306	11.042	6.18475e-07	1804.51	121.26
pchG	PA14_09290	795446	796496	+	Central intermediary metabolism	pyochelin biosynthetic protein PchG	-2.2476	0.0130807	17841.6	40100.4	13.0092	4.25933e-07	333.174	15.0564
pchH	PA14_09300	796492	798205	+	Transport of small molecules	ABC transporter ATP-binding protein	-3.52148	7.11328e-06	10425.1	36710.9	9.05164	4.65279e-06	298.162	27.9541
pchI	PA14_09320	798201	799926	+	Transport of small molecules	ABC transporter ATP-binding protein	-2.90885	0.0010901	13079.8	38046.4	13.4619	1.76774e-10	225.802	15.2284
fptA	PA14_09340	800017	802180	+	Transport of small molecules	Fe(III)-pyochelin outer membrane receptor	-4.69603	4.15334e-07	19545.3	91783.7	7.56921	1.35934e-06	451.863	61.1659
PA14_09380	PA14_09380	803960	805205	+	Transport of small molecules	transporter	-3.86782	3.89076e-06	3928.13	15192.1	20.9738	1.62187e-12	119.046	2.37098
PA14_09660	PA14_09660	829036	830659	-	Fatty acid and phospholipid metabolism	acyl-CoA synthetase	2.24792	0.00105215	1219.49	542.296	-2.79392	0.00118084	142.635	418.536
PA14_10820	PA14_10820	935421	936666	-	Hypothetical, unclassified, unknown	HDIG domain-containing protein	-3.49334	8.68362e-08	2327.92	8132.73	2.80069	0.00520211	80.2789	26.7283
ribD	PA14_11400	988434	989556	+	Antibiotic resistance and susceptibility	riboflavin-specific deaminase/reductase	2.06861	0.020611	4648.6	2246.94	-3.85491	0.000106929	32.947	133.916
PA14_11700	PA14_11700	1013778	1014609	-	Hypothetical, unclassified, unknown	hypothetical protein	5.66059	5.56311e-10	745.361	131.342	-2.01514	0.0477165	25.433	58.6743
PA14_12260	PA14_12260	1058201	1058633	+	Hypothetical, unclassified, unknown	hypothetical protein	-3.40345	1.92128e-05	4169.64	14192.2	2.58197	0.00117613	812.344	296.445
PA14_12840	PA14_12840	1102007	1102598	+	Translation, post-translational modification, degradation	acetyltransferase	-2.47735	9.21556e-05	4299.51	10651.8	3.40465	4.51472e-05	868.726	231.013
PA14_13110	PA14_13110	1124319	1126002	+	Fatty acid and phospholipid metabolism	long-chain-fatty-acid--CoA ligase	-2.06142	0.0424806	1085.83	2238.63	-3.34519	0.0020318	60.4822	220.384
PA14_13290	PA14_13290	1142000	1142996	+	Translation, post-translational modification, degradation	protease	2.6717	0.00135934	643.794	240.469	-2.36572	0.033522	45.2536	121.867
PA14_13300	PA14_13300	1143007	1143898	+	Translation, post-translational modification, degradation	hypothetical protein	2.85553	3.06582e-05	497.395	174.024	-2.67865	0.00201788	48.1619	129.833
PA14_13380	PA14_13380	1150795	1151323	-	Hypothetical, unclassified, unknown	hypothetical protein	2.20665	0.0150444	849.431	384.985	-7.6118	2.09459e-07	10.2181	89.7203
PA14_13390	PA14_13390	1151319	1151715	-	Hypothetical, unclassified, unknown	hypothetical protein	3.63277	1.41162e-06	2585.93	711.363	-4.2832	2.50496e-06	32.9401	147.604
yjgQ	PA14_14510	1240305	1241373	+	Membrane proteins	hypothetical protein	2.2029	0.000837212	2466.27	1119.27	-2.91518	0.00485317	27.3141	79.0106
yajC	PA14_14610	1247146	1247485	+	Protein secretion/export apparatus	preprotein translocase subunit YajC	3.73024	1.41412e-08	1978.55	530.478	-2.85197	0.022275	493.288	1603.87
pilF	PA14_14850	1261202	1261961	+	Motility & Attachment	type 4 fimbrial biogenesis protein PilF	2.23251	0.000448952	5937.05	2659.54	-2.13525	0.00374325	363.576	803.862
PA14_16630	PA14_16630	1422612	1423398	-	Membrane proteins	outer membrane protein, OmpA	-2.02649	0.00786765	44491.3	90161.8	2.25299	0.0367552	3236.57	1334.89
yeaZ	PA14_16710	1431173	1431854	+	Translation, post-translational modification, degradation	hypothetical protein	2.46529	0.00137813	867.151	351.376	-2.26126	0.0101497	89.0036	210.179
metG	PA14_19050	1644278	1646315	-	Translation, post-translational modification, degradation	methionyl-tRNA synthetase	2.79286	4.72428e-05	8262.26	2957.95	-4.27655	2.62078e-05	147.203	677.752
ybdG	PA14_19230	1659217	1660546	-	Membrane proteins	hypothetical protein	2.60935	0.000241233	537.236	205.799	-2.53061	0.0258407	25.8582	81.3997
PA14_19350	PA14_19350	1670288	1671485	-	Carbon compound catabolism	hypothetical protein	-2.08996	0.00148764	6825.29	14265	2.22912	0.0236415	157.214	61.7149
ldh	PA14_19870	1713499	1714525	+	Amino acid biosynthesis and metabolism	leucine dehydrogenase	-3.1451	1.04063e-06	8840.47	27804.1	3.07934	0.000788456	435.355	136.225
PA14_19900	PA14_19900	1714666	1715764	+	Energy metabolism	pyruvate dehydrogenase E1 component subunit alpha	-2.80637	1.38805e-05	4683.73	13143.9	3.14757	0.00789153	125.294	48.1768
PA14_19920	PA14_19920	1716775	1717888	+	Energy metabolism	branched-chain alpha-keto acid dehydrogenase subunit E2	-2.42974	0.000341949	2749.84	6680.82	4.31083	0.00113977	74.0201	22.4218
hepA	PA14_21230	1837280	1840133	-	Transcription, RNA processing and degradation	ATP-dependent helicase HepA	2.38021	0.000240443	1512.05	635.083	-2.64229	0.0028177	214.944	606.226
PA14_21720	PA14_21720	1888120	1888975	+	Transcriptional regulators	AraC family transcriptional regulator	2.09927	0.00621474	1024.61	488.01	-2.13033	0.0227122	41.7024	100.803
capB	PA14_21760	1893346	1893556	-	Adaptation, Protection	cold acclimation protein B	2.81828	6.14434e-06	12484.4	4429.67	-2.89425	3.03864e-05	828.633	2482.81
minE	PA14_22010	1914544	1914799	-	Cell division	cell division topological specificity factor MinE	4.32323	3.93586e-10	4807.7	1112.04	-4.71807	1.58156e-05	129.634	676.054
actP	PA14_22350	1945933	1947589	+	Membrane proteins	acetate permease	2.55808	0.000241139	3891.99	1521.5	-2.17354	0.0156725	65.6762	143.876
ppiA	PA14_22450	1954244	1954808	-	Translation, post-translational modification, degradation	peptidyl-prolyl cis-trans isomerase A	-2.27475	0.00909763	1476.73	3359.8	3.36007	0.000785878	407.599	101.403
PA14_22470	PA14_22470	1955623	1956553	-	Transcriptional regulators	LysR family transcriptional regulator	-2.5828	6.19472e-05	2309.36	5964.27	2.17729	0.0147337	204.937	91.7252
PA14_22560	PA14_22560	1962802	1963696	-	Membrane proteins	permease	7.167	1.76114e-06	2005.54	279.889	-2.98708	0.00132005	81.5272	248.887
glk	PA14_22930	1988577	1989573	+	Carbon compound catabolism	glucokinase	4.67169	1.448e-08	10811.4	2314.27	-2.078	0.0485502	85.7009	176.817
rpsA	PA14_23330	2024156	2025836	+	Translation, post-translational modification, degradation	30S ribosomal protein S1	2.14971	0.00227598	32490.4	15113.7	-2.51773	0.0018934	633.488	1656.3
PA14_25040	PA14_25040	2190407	2190845	-	Adaptation, Protection	hypothetical protein	-2.01157	0.00568333	3843.25	7731.61	2.33888	0.00225441	265.62	111.169
rpmF	PA14_25630	2240958	2241141	+	Translation, post-translational modification, degradation	50S ribosomal protein L32	2.65998	5.37434e-05	3652.07	1373.24	-4.13186	1.159e-06	518.021	2262.68
cobN	PA14_25970	2265001	2268748	+	Biosynthesis of cofactors, prosthetic groups and carriers	cobaltochelatase subunit CobN	2.37968	0.00107144	2542.35	1068.41	-3.58406	0.00050635	30.2257	108.728
PA14_26280	PA14_26280	2293120	2294758	+	Chemotaxis	chemotaxis transducer	-3.17713	1.06412e-05	4757.6	15114.6	2.62521	0.003135	166.364	70.6498
cobL	PA14_26480	2306587	2307835	-	Biosynthesis of cofactors, prosthetic groups and carriers	precorrin-6y-dependent methyltransferase CobL	1.99638	0.00513846	762.997	381.898	-2.94985	0.00158645	32.5286	108.048
gpo	PA14_27520	2388939	2389425	+	Adaptation, Protection	glutathione peroxidase	-2.29814	0.00182724	1558.83	3583.07	2.23161	0.0210423	64.217	26.9918
PA14_27930	PA14_27930	2417455	2417755	-	Hypothetical, unclassified, unknown	hypothetical protein	-3.0605	2.49906e-05	1985.3	6076.97	3.02536	0.00132717	145.965	47.661
PA14_28630	PA14_28630	2466105	2466969	+	Putative enzymes	hydrolase	2.61759	0.000238667	761.196	290.425	-2.59547	0.0141997	27.5113	80.6606
rplT	PA14_28680	2469971	2470328	+	Translation, post-translational modification, degradation	50S ribosomal protein L20	2.6164	0.000193211	37669	14397.7	-4.76856	8.09768e-09	223.281	1118.1
PA14_28960	PA14_28960	2504198	2504678	-	Hypothetical, unclassified, unknown	hypothetical protein	-2.31434	0.00192637	378.79	877.055	2.86565	0.00594071	74.231	25.016
cpo	PA14_29020	2509057	2509888	+	Central intermediary metabolism	chloroperoxidase	-2.83736	0.000112072	1850.34	5250.66	2.40587	0.00732133	280.658	103.064
PA14_29230	PA14_29230	2528162	2530001	-	Putative enzymes	hypothetical protein	-4.29695	3.12505e-09	959.264	4121.16	2.47282	0.0178684	55.8765	16.5054
PA14_29650	PA14_29650	2569367	2569625	+	Hypothetical, unclassified, unknown	hypothetical protein	-2.28493	0.0132636	248.636	568.726	2.75377	0.00735095	95.0822	38.5722
PA14_29710	PA14_29710	2573272	2573581	+	Hypothetical, unclassified, unknown	hypothetical protein	-4.08846	2.94726e-05	1988.14	8129.72	2.75365	0.00101486	1594.91	566.344
[truncated: 2,268 more rows]

## Sheet: Tobramycin
RNA-seq and Ribo-seq Data: Tobramycin treated samples vs Control Samples
[truncated: 5,955 more rows]

[truncated: 1 more sheets: Tobramycin Categorization]
