# Supplementary material for: Gene Expression Profiling of Pseudomonas aeruginosa Upon Exposure to Colistin and Tobramycin
Source: Front Microbiol. 2021 Apr 30;12:626715. doi: 10.3389/fmicb.2021.626715 (PMC8120321; doi:10.3389/fmicb.2021.626715)
Supplement: Supplementary Table 2 — Changes in transcript and ribosomal footprint abundance of genes which contribute to polymyxin and aminoglycoside resistance/susceptibility in Pae after exposure to colistin and tobramycin. [file Table_2.XLSX]

## Sheet: Colistin
Genes which contribute to polymyxin resistance/susceptibility in Pae
General Information							RNA-seq				Ribo-seq
Gene	PA14 ID	Start	End	Strand	PseudoCap	Product Name	Fold change	p-value	BaseMean Colistin	BaseMean Control	Fold change	p-value	BaseMean Colistin	BaseMean Control
anr operon
arnB	PA14_18370	1577120	1578269	-	Amino acid biosynthesis and metabolism	UDP-4-amino-4-deoxy-L-arabinose--oxoglutarate aminotransferase	40.9568	8.57555e-18	1664.93	40.6035	18.7016	7.14784e-10	119.287	2.5027
prmF	PA14_18360	1576104	1577124	-	Cell wall / LPS / capsule	glycosyl transferase family protein	24.6489	3.27379e-17	1368.59	55.6973	X	X	X	X
fmt	PA14_18350	1574119	1576108	-	Translation, post-translational modification, degradation	bifunctional UDP-glucuronic acid decarboxylase/UDP-4-amino-4-deoxy-L-arabinose formyltransferase	21.1563	1.24669e-20	4129.47	195.321	6.74806	0.000244991	57.5637	7.41661
PA14_18340	PA14_18340	1573235	1574123	-	Carbon compound catabolism	hypothetical protein	77.5235	2.35073e-34	1868.24	24.2281	X	X	X	X
arnT	PA14_18330	1571589	1573239	-	Cell wall / LPS / capsule	4-amino-4-deoxy-L-arabinose transferase	31.9068	6.62828e-21	1978.56	62.2357	X	X	X	X
PA14_18320	PA14_18320	1571245	1571593	-	Membrane proteins	hypothetical protein	38.0198	6.03237e-16	671.572	18.0572	X	X	X	X
PA14_18310	PA14_18310	1570835	1571249	-	Membrane proteins	hypothetical protein	37.4711	2.95226e-18	721.55	19.2478	X	X	X	X
PA14_18300	PA14_18300	1569444	1570839	-	Putative enzymes	nucleotide sugar dehydrogenase	16.3035	6.35638e-12	3390.44	208.03	15.2601	1.81658e-07	76.7448	1.8441
LPS synthesis and modification
galU	PA14_38350	3418258	3419098	-	Central intermediary metabolism	UTP-glucose-1-phosphate uridylyltransferase	4.49195	1.08543e-05	22402.3	4987.05	2.15412	0.00644629	893.306	393.45
PA14_44311	PA14_44311	3945178	3946336	-	Hypothetical, unclassified, unknown	hypothetical protein	24.6512	2.50045e-22	13351	541.629	24.7577	2.6835e-17	1200.17	37.1745
lpxO2	PA14_52150	4624344	4625283	+	Cell wall / LPS / capsule	lipopolysaccharide biosynthetic protein LpxO2	2.59167	0.000254034	3149.93	1215.07	ND	ND	ND	ND
lpxC	PA14_57260	5101833	5102745	-	Cell wall / LPS / capsule	UDP-3-O-[3-hydroxymyristoyl] N-acetylglucosamine deacetylase	ND	ND	ND	ND	3.1182	3.66923e-06	2532.05	788.444
pagL	PA14_61650	5501401	5501923	-	Hypothetical, unclassified, unknown	Lipid A 3-O-deacylase	2.54696	0.000740254	33315.9	13080.9	ND	ND	ND	ND
Spermidin biosynthesis and PmrAB two component system
PA14_63110	PA14_63110	5633509	5633992	+	Amino acid biosynthesis and metabolism	S-adenosylmethionine decarboxylase	51.6845	7.11299e-19	4007.4	77.6646	14.7198	1.9547e-06	397.568	15.887
PA14_63120	PA14_63120	5634069	5635119	+	Amino acid biosynthesis and metabolism	hypothetical protein	15.8789	1.87136e-08	2307.87	145.336	11.7945	5.69954e-06	218.799	10.7096
PA14_63130	PA14_63130	5635121	5635982	+	Hypothetical, unclassified, unknown	hypothetical protein	ND	ND	ND	ND	X	X	X	X
pmrA	PA14_63150	5635994	5636660	+	Two-component regulatory systems	two-component response regulator	ND	ND	ND	ND	3.1072	0.00206963	135.536	44.3679
pmrB	PA14_63160	5636683	5638117	+	Two-component regulatory systems	PmrB: two-component regulator system signal sensor kinase PmrB	4.21467	0.00189986	2667.09	632.823	X	X	X	X
Efflux pump and porin genes
mexB	PA14_05540	487941	491082	+	Transport of small molecules	RND multidrug efflux transporter MexB	2.59978	6.82881e-05	53429.7	20551.8	3.24498	0.00274159	3230.01	916.698
mexA	PA14_05530	486774	487926	+	Transport of small molecules	RND multidrug efflux membrane fusion protein MexA	4.81479	3.47455e-10	33587.4	6975.7	2.98465	0.000830181	1263.67	407.599
oprM	PA14_05550	491083	492541	+	Membrane proteins	major intrinsic multiple antibiotic resistance efflux outer membrane protein OprM precursor	2.5817	3.80756e-05	52006	20144.2	2.52317	0.00392159	589.477	214.903
PA14_38395	PA14_38395	3421685	3422876	+	Antibiotic resistance and susceptibility	periplasmic multidrug efflux lipoprotein	23.6096	1.96116e-35	2612.43	110.721	22.8364	2.37692e-15	456.369	9.61565
amrB	PA14_38410	3422891	3426029	+	Antibiotic resistance and susceptibility	multidrug efflux protein	8.69556	2.40377e-20	5050.06	580.983	X	X	X	X
oprD	PA14_51880	4606219	4607551	+	Transport of small molecules	basic amino acid, basic peptide and imipenem outer membrane porin OprD precursor	-3.23733	6.74545e-06	25199.3	7784.2	-2.165	0.0185052	568.87	1277.62
X – not efficiently translated in the control and antibiotic treated samples (Ribo-seq BaseMean ≤ 50)
ND – not differentially expressed, -2 ≤ FC ≤ 2 and/or p-value ≤ 0,05
LPS - lipopolysaccharide

## Sheet: Tobramycin
Genes which contribute to tobramycin resistance/susceptibility in Pae
General Information							RNA-seq				Ribo-seq
Gene	PA14 ID	Start	End	Strand	PseudoCap	Product Name	Fold change	p-value	BaseMean Tobramycin	BaseMean Control	Fold change	p-value	BaseMean Tobramycin	BaseMean Control
Aminoglycoside modifying enzymes and 16S rRNA methyltransferase
aph	PA14_10670	919471	920275	+	Antibiotic resistance and susceptibility	aminoglycoside 3'-phosphotransferase type IIB	9.99701	1.25789e-31	1774.66	176.925	X	X	X	X
PA14_05450	PA14_05450	480768	481491	-	Hypothetical, unclassified, unknown	16S ribosomal RNA methyltransferase RsmE	16.2113	1.94275e-43	2930.86	180.224	ND	ND	ND	ND
Transcriptional regulator ArmZ and AmgS/AmgR (EnvZ/OmpR) two component system
ompR	PA14_68700	6124862	6125606	-	Two-component regulatory systems	osmolarity response regulator	3.1262	7.17689e-10	6457.98	2065	ND	ND	ND	ND
envZ	PA14_68680	6123448	6124768	-	Two-component regulatory systems	two-component sensor EnvZ	2.30341	3.65165e-05	2628.79	1140.93	3.20623	3.21946e-05	298.653	91.1983
armZ	PA14_72210	6432476	6433616	-	Transcriptional regulators	DNA binding-protein	244.411	1.18435e-222	125212	512.244	6.66068	1.43704e-06	8062.01	1052.07
Heat shock proteins and proteases
ibpA	PA14_23680	2059121	2059571	+	Chaperones & heat shock proteins	heat-shock protein IbpA	159.787	6.16914e-16	57465.6	359.709	2.96054	0.00217746	531.227	156.796
groEL	PA14_57010	5079035	5080678	-	Chaperones & heat shock proteins	chaperonin GroEL	ND	ND	ND	ND	2.32799	0.0210775	1894.41	761.295
groES	PA14_57020	5080729	5081022	-	Chaperones & heat shock proteins	co-chaperonin GroES	8.93919	0.000407548	20996.5	2348.82	ND	ND	ND	ND
grpE	PA14_62990	5621130	5621690	-	Chaperones & heat shock proteins	heat shock protein GrpE	14.4168	2.29378e-06	7078.33	490.951	ND	ND	ND	ND
X – not efficiently translated in the control and antibiotic treated samples (Ribo-seq BaseMean ≤ 50)
ND – not differentially expressed, -2 ≤ FC ≤ 2 and/or p-value ≤ 0,05
