# Supplementary material for: Gene Expression Profiling of Pseudomonas aeruginosa Upon Exposure to Colistin and Tobramycin
Source: Front Microbiol. 2021 Apr 30;12:626715. doi: 10.3389/fmicb.2021.626715 (PMC8120321; doi:10.3389/fmicb.2021.626715)
Supplement: Supplementary Table 3 — Changes in transcript and ribosomal footprint abundance of genes belonging to the AlgU regulon in Pae (Schulz et al., 2015) in the presence of 8 μg/ml colistin. [file Table_3.XLSX]

## Sheet: Sheet
σ22/AlgU/AlgT Regulon
RNA-seq and Ribo-seq Data: Colistin Treated Samples vs Control Samples (This study)															Schulz et al. (2015)
General Information							RNA-seq				Ribo-seq				PA14∆algU vs PA14		PA14 algU OVR* vs PA14
Gene	PA14 ID	Start	End	Strand	PseudoCap	Product Name	Fold change	p-value	BaseMean Colistin	BaseMean Control	Fold change	p-value	BaseMean Colistin	BaseMean Control	log2 Fold change	p-value	log2 Fold change	p-value
osmC	PA14_00710	71111	71567	+	Adaptation, Protection	osmotically inducible protein OsmC	ND	ND	ND	ND	ND	ND	ND	ND	-4.151	0	3.792	0
PA14_00720	PA14_00720	71677	71911	+	Hypothetical, unclassified, unknown	hypothetical protein	ND	ND	ND	ND	3.90639	5.47539e-07	908.561	228.689	-5.319	0	3.741	0.004
PA14_00740	PA14_00740	72416	72833	-	Fatty acid and phospholipid metabolism	lipoprotein	3.4998	2.19294e-07	1468.72	419.386	7.92826	9.96801e-15	1076.43	123.419	-3.921	0	1.747	0.014
aptA	PA14_01620	147340	148687	-	Amino acid biosynthesis and metabolism	beta alanine--pyruvate transaminase	ND	ND	ND	ND	5.95965	0.00028057	434.706	58.806	-1.467	0.039	2.274	0.002
guaD	PA14_01660	149852	151223	-	Nucleotide biosynthesis and metabolism	guanine deaminase	4.78605	1.4672e-10	5967.99	1247.08	15.7416	1.50745e-18	2201.57	120.653	-3.734	0	4.195	0
pcaT	PA14_02810	248613	249912	+	Membrane proteins	dicarboxylic acid transporter PcaT	ND	ND	ND	ND	ND	ND	ND	ND	-2.935	0	3.2	0
PA14_04040	PA14_04040	364233	364986	-	Hypothetical, unclassified, unknown	hypothetical protein	3.84046	6.38242e-06	2931.56	763.026	2.20034	0.00550693	269.154	126.214	-3.69	0	4.189	0.003
PA14_04330	PA14_04330	387893	388361	+	Membrane proteins	hypothetical protein	ND	ND	ND	ND	4.15127	5.39906e-06	1109.73	259.834	-1.789	0.008	3.157	0
PA14_04340	PA14_04340	388411	389683	+	Transport of small molecules	hypothetical protein	ND	ND	ND	ND	ND	ND	ND	ND	-2.056	0.003	2.801	0
PA14_04640	PA14_04640	412383	413580	-	Transport of small molecules	hypothetical protein	ND	ND	ND	ND	ND	ND	ND	ND	-2.724	0.003	3.939	0.01
pfpI	PA14_04650	413652	414192	-	Translation, post-translational modification, degradation	protease PfpI	ND	ND	ND	ND	ND	ND	ND	ND	-3.363	0	3.74	0
PA14_04870	PA14_04870	429276	430764	-	Protein secretion/export apparatus	hypothetical protein	ND	ND	ND	ND	ND	ND	ND	ND	-1.9	0.016	2.534	0.001
PA14_04890	PA14_04890	430756	432154	-	Putative enzymes	zinc protease	ND	ND	ND	ND	ND	ND	ND	ND	-2.165	0.004	2.574	0.001
rpoH	PA14_04930	435418	436273	+	Transcriptional regulators	RNA polymerase factor sigma-32	4.22721	1.01559e-08	104291	24671.2	2.30193	0.0149987	3098.22	1276.28	-1.442	0.024	1.931	0.009
PA14_04940	PA14_04940	436337	436943	+	Hypothetical, unclassified, unknown	hypothetical protein	2.4036	0.000332922	2107.92	876.746	X	X	X	X	-2.009	0.007	2.222	0.005
PA14_06040	PA14_06040	535278	535983	+	Hypothetical, unclassified, unknown	hypothetical protein	2.90868	1.68984e-05	10912.4	3751.33	5.45323	1.15893e-10	1528.43	255.978	-1.8	0.01	1.963	0.006
PA14_06150	PA14_06150	541812	542670	+	Hypothetical, unclassified, unknown	hypothetical protein	ND	ND	ND	ND	ND	ND	ND	ND	-2.253	0.002	2.281	0.002
comF	PA14_06360	562443	563169	-	Nucleotide biosynthesis and metabolism	phosphoribosyl transferase	2.78385	0.000186064	543.418	195.012	X	X	X	X	-3.585	0.002	4.472	0
PA14_06390	PA14_06390	563307	563601	-	Hypothetical, unclassified, unknown	hypothetical protein	3.01677	0.00130913	4063.21	1346.95	5.99549	6.8227e-11	1841.08	298.852	-2.878	0.006	3.384	0
PA14_06980	PA14_06980	605218	606244	-	Putative enzymes	hypothetical protein	2.8853	2.00055e-05	5595.39	1938.88	ND	ND	ND	ND	-3.188	0	2.653	0
PA14_06990	PA14_06990	606247	606856	-	Protein secretion/export apparatus	hypothetical protein	3.20857	8.68837e-05	5300.75	1651.77	5.70836	6.22192e-11	1538.49	259.633	-3.319	0	2.462	0.008
PA14_07050	PA14_07050	610400	611369	+	Biosynthesis of cofactors, prosthetic groups and carriers	hypothetical protein	2.12158	0.00501838	7571.18	3568.59	7.20481	3.88833e-08	637.591	83.8622	-2.629	0.001	4.045	0
epd	PA14_07170	620188	621250	+	Biosynthesis of cofactors, prosthetic groups and carriers	D-erythrose 4-phosphate dehydrogenase	3.44303	2.14679e-06	1614.79	468.694	ND	ND	ND	ND	-3.467	0	2.833	0
pgk	PA14_07190	621255	622419	+	Energy metabolism	phosphoglycerate kinase	ND	ND	ND	ND	ND	ND	ND	ND	-2.078	0.002	1.992	0.004
fda	PA14_07230	623312	624377	+	Carbon compound catabolism	fructose-1,6-bisphosphate aldolase	ND	ND	ND	ND	ND	ND	ND	ND	-1.763	0.012	3.049	0.008
PA14_07240	PA14_07240	624442	624925	+	Hypothetical, unclassified, unknown	hypothetical protein	ND	ND	ND	ND	X	X	X	X	-1.894	0.025	2.725	0.013
PA14_08440	PA14_08440	722203	723004	-	Carbon compound catabolism	short chain alcohol dehydrogenase	3.92576	1.33944e-06	2196.02	559.377	2.91068	0.000539703	219.108	63.559	-2.297	0.007	2.905	0
PA14_09550	PA14_09550	821624	822791	-	Carbon compound catabolism	hypothetical protein	3.63216	3.28474e-08	5244.13	1443.55	ND	ND	ND	ND	-4.317	0	3.397	0
PA14_10190	PA14_10190	874352	875141	-	Transcriptional regulators	transcriptional regulator	2.66197	0.000125468	440.749	165.378	X	X	X	X	-3.075	0.019	3.592	0.001
PA14_11890	PA14_11890	1028695	1029337	-	Hypothetical, unclassified, unknown	hypothetical protein	-3.49674	5.1849e-08	6136.9	21458.7	ND	ND	ND	ND	-1.371	0.045	3.947	0.005
PA14_11920	PA14_11920	1031914	1032325	+	Hypothetical, unclassified, unknown	hypothetical protein	2.45334	0.0010042	326.49	132.747	3.63301	0.000203397	342.885	91.3703	-1.948	0.025	2.56	0.026
sltB1	PA14_12080	1043997	1045020	+	Cell wall / LPS / capsule	soluble lytic transglycosylase B	ND	ND	ND	ND	ND	ND	ND	ND	-3.355	0	2.028	0.007
PA14_12160	PA14_12160	1051491	1052838	-	Putative enzymes	murein transglycosylase	2.28602	0.0019842	1957.54	856.028	ND	ND	ND	ND	-4.491	0	3.606	0
PA14_12490	PA14_12490	1074612	1076112	+	Nucleotide biosynthesis and metabolism	AMP nucleosidase	ND	ND	ND	ND	ND	ND	ND	ND	-2.207	0.008	3.588	0
PA14_12900	PA14_12900	1106420	1106702	-	DNA replication, recombination, modification and repair	DNA binding protein	3.54828	0.000222926	9288.67	2617.85	3.27321	6.77077e-05	3315.05	950.729	-2.307	0.002	2.753	0
PA14_13420	PA14_13420	1153903	1154365	+	Hypothetical, unclassified, unknown	hypothetical protein	2.0159	0.00281185	2273.67	1127.7	2.87543	0.000388283	1567.56	529.071	-3.788	0	3.011	0
PA14_13580	PA14_13580	1167616	1168780	-	Transport of small molecules	ABC transporter ATP-binding protein	-3.17172	1.58784e-06	1481.86	4699.87	ND	ND	ND	ND	-3.16	0	2.167	0.002
PA14_13590	PA14_13590	1168792	1169455	-	Transport of small molecules	ABC transporter permease	ND	ND	ND	ND	X	X	X	X	-3.222	0	2.746	0.002
PA14_13600	PA14_13600	1169454	1170390	-	Transport of small molecules	ABC transporter substrate-binding protein	ND	ND	ND	ND	ND	ND	ND	ND	-2.963	0	2.724	0
PA14_13610	PA14_13610	1170389	1171112	-	Transport of small molecules	ABC transporter permease	ND	ND	ND	ND	ND	ND	ND	ND	-2.857	0.001	3.563	0
ycfJ	PA14_14660	1250521	1251070	+	Protein secretion/export apparatus	hypothetical protein	2.95422	5.64259e-06	163272	55267.1	5.83234	4.29288e-09	18255.8	2895.77	-7.084	0	3.012	0
PA14_14975	PA14_14975	1271155	1271743	+	Hypothetical, unclassified, unknown	hypothetical protein	ND	ND	ND	ND	7.4965	8.40928e-12	10011.6	1237.64	-1.822	0.008	2.012	0.026
PA14_15770	PA14_15770	1342924	1343242	+	Hypothetical, unclassified, unknown	hypothetical protein	3.81463	4.58752e-09	6884.26	1804.75	6.30938	2.55349e-09	705.423	104.978	-3.436	0	2.676	0.002
PA14_16110	PA14_16110	1372593	1372878	+	Hypothetical, unclassified, unknown	hypothetical protein	2.88256	0.00047575	10539.7	3656.55	4.29984	9.36097e-07	1240.66	261.166	-1.875	0.007	2.895	0
PA14_16630	PA14_16630	1422612	1423398	-	Membrane proteins	outer membrane protein, OmpA	-2.02649	0.00786765	44491.3	90161.8	2.25299	0.0367552	3236.57	1334.89	-5.804	0	3.548	0
PA14_16640	PA14_16640	1423446	1423851	-	Fatty acid and phospholipid metabolism	lipoprotein	ND	ND	ND	ND	ND	ND	ND	ND	-6.193	0	3.513	0.001
eno	PA14_17320	1488043	1489333	+	Energy metabolism	phosphopyruvate hydratase	ND	ND	ND	ND	ND	ND	ND	ND	-2.874	0	3.127	0
PA14_17730	PA14_17730	1523343	1524159	+	Putative enzymes	hypothetical protein	ND	ND	ND	ND	2.84	0.000219321	278.549	97.2977	-2.636	0	2.977	0
ycjJ	PA14_17740	1524358	1525681	+	Transport of small molecules	amino acid ABC transporter permease	ND	ND	ND	ND	X	X	X	X	-2.786	0.005	2.025	0.009
PA14_18020	PA14_18020	1547682	1548468	+	Secreted Factors (toxins, enzymes, alginate)	PhzF family phenazine biosynthesis protein	ND	ND	ND	ND	3.51484	0.000113656	535.451	134.535	-2.274	0.027	3.468	0.018
yafL	PA14_19170	1655332	1655929	-	Cell wall / LPS / capsule	hypothetical protein	8.05888	4.21217e-16	1119.22	138.583	ND	ND	ND	ND	-2.735	0.003	2.442	0.002
PA14_19350	PA14_19350	1670288	1671485	-	Carbon compound catabolism	hypothetical protein	-2.08996	0.00148764	6825.29	14265	2.22912	0.0236415	157.214	61.7149	-3.428	0	2.599	0.001
PA14_19360	PA14_19360	1671481	1673239	-	Putative enzymes	GNAT family acetyltransferase	ND	ND	ND	ND	3.9538	0.000103953	431.008	93.0133	-3.885	0	2.867	0
asnB	PA14_19370	1673279	1675049	-	Amino acid biosynthesis and metabolism	asparagine synthetase	ND	ND	ND	ND	4.79177	8.55568e-07	643.694	117.107	-3.726	0	3.32	0.027
PA14_20060	PA14_20060	1729995	1730283	-	Hypothetical, unclassified, unknown	hypothetical protein	6.98878	3.97045e-15	3168.7	453.083	3.07311	0.000387395	197.457	55.6557	-6.149	0	3.322	0
PA14_20280	PA14_20280	1747082	1747448	-	Hypothetical, unclassified, unknown	hypothetical protein	ND	ND	ND	ND	ND	ND	ND	ND	-3.311	0.005	3.781	0
PA14_21130	PA14_21130	1827177	1827906	-	Membrane proteins	outer membrane lipoprotein	3.64738	1.46494e-06	4279.6	1172.94	2.85381	0.00152568	286.267	104.835	-1.639	0.025	3.664	0
PA14_21680	PA14_21680	1878699	1879299	+	Hypothetical, unclassified, unknown	hypothetical protein	ND	ND	ND	ND	ND	ND	ND	ND	-3.451	0.004	4.996	0.004
PA14_21720	PA14_21720	1888120	1888975	+	Transcriptional regulators	AraC family transcriptional regulator	2.09927	0.00621474	1024.61	488.01	-2.13033	0.0227122	41.7024	100.803	-2.085	0.042	2.866	0.001
PA14_21820	PA14_21820	1896756	1897518	+	Translation, post-translational modification, degradation	peptidyl-prolyl cis-trans isomerase, FkbP-type	4.39541	6.13539e-09	8824.74	2007.34	2.94421	0.000154644	1694.67	549.755	-2.42	0.001	1.547	0.048
PA14_21830	PA14_21830	1897887	1898319	+	Hypothetical, unclassified, unknown	hypothetical protein	2.44051	0.000195265	9117.19	3735.75	ND	ND	ND	ND	-3.192	0	2.323	0.002
minD	PA14_22020	1914795	1915611	-	Cell division	cell division inhibitor MinD	3.50566	5.44119e-06	6623.84	1889.29	ND	ND	ND	ND	-3.31	0.009	1.648	0.02
minC	PA14_22040	1915672	1916464	-	Cell division	septum formation inhibitor	2.28323	0.00169567	2112.25	924.614	ND	ND	ND	ND	-3.854	0	1.854	0.016
cpxR	PA14_22760	1978688	1979366	-	Two-component regulatory systems	two-component response regulator	5.38869	3.40928e-12	2139.02	397.242	2.51248	0.00227091	184.511	65.1799	-3.298	0	3.509	0
PA14_22770	PA14_22770	1979376	1979745	-	Hypothetical, unclassified, unknown	hypothetical protein	4.75629	4.67859e-11	2999.01	630.38	ND	ND	ND	ND	-2.335	0.016	3.123	0
PA14_23130	PA14_23130	2005422	2006346	-	Two-component regulatory systems	sensory box GGDEF domain-containing protein	ND	ND	ND	ND	ND	ND	ND	ND	-5.621	0	3.188	0
PA14_24150	PA14_24150	2094153	2095272	-	Hypothetical, unclassified, unknown	hypothetical protein	3.77488	2.10387e-06	1331.99	352.537	3.64024	0.000107094	110.906	27.5187	-1.579	0.036	3.279	0
PA14_24370	PA14_24370	2120706	2121786	-	Hypothetical, unclassified, unknown	hypothetical protein	ND	ND	ND	ND	4.1781	5.38303e-05	124.883	23.7903	-1.862	0.006	3.458	0.002
PA14_24440	PA14_24440	2129152	2129770	+	Fatty acid and phospholipid metabolism	lipoprotein	3.57457	9.69525e-07	3118.78	872.004	X	X	X	X	-6.676	0	1.647	0.019
nagZ	PA14_25195	2202588	2203587	+	Putative enzymes	beta-hexosaminidase	2.3045	0.00254612	2076.8	900.659	ND	ND	ND	ND	-2.525	0.001	3.648	0.007
PA14_25210	PA14_25210	2203598	2204336	+	Nucleotide biosynthesis and metabolism	5'-methylthioadenosine phosphorylase	ND	ND	ND	ND	-2.76783	0.00025139	100.276	285.633	-2.15	0.008	3.45	0
gapA	PA14_25250	2208689	2210075	+	Carbon compound catabolism	glyceraldehyde-3-phosphate dehydrogenase	3.88844	2.98094e-08	12080.8	3106.6	ND	ND	ND	ND	-2.988	0	2.765	0
lolC	PA14_25430	2222288	2223539	+	Transport of small molecules	hypothetical protein	3.93867	2.04313e-08	4792.43	1216.39	6.28422	3.63842e-08	454.199	61.8869	-4.853	0.001	2.56	0
lolD	PA14_25440	2223531	2224215	+	Transport of small molecules	lipoprotein releasing system, ATP-binding protein	2.75554	8.79983e-05	2970.1	1077.4	ND	ND	ND	ND	-2.539	0.002	2.803	0
lolE	PA14_25450	2224227	2225529	+	Membrane proteins	hypothetical protein	4.68038	2.16678e-07	3841.01	820.727	X	X	X	X	-2.471	0.007	3.19	0
PA14_25730	PA14_25730	2246590	2247640	+	Putative enzymes	hypothetical protein	4.1136	6.67308e-09	4303.23	1045.79	8.4013	1.30228e-13	810.911	87.9968	-3.608	0	3.529	0
tmk	PA14_25740	2247668	2248301	+	Nucleotide biosynthesis and metabolism	thymidylate kinase	2.47429	0.00012017	1755.03	709.205	X	X	X	X	-1.506	0.05	3.441	0
holB	PA14_25760	2248293	2249280	+	DNA replication, recombination, modification and repair	DNA polymerase III subunit delta'	ND	ND	ND	ND	ND	ND	ND	ND	-2.155	0.01	3.323	0
cobN	PA14_25970	2265001	2268748	+	Biosynthesis of cofactors, prosthetic groups and carriers	cobaltochelatase subunit CobN	2.37968	0.00107144	2542.35	1068.41	-3.58406	0.00050635	30.2257	108.728	-1.796	0.019	2.825	0
PA14_26600	PA14_26600	2318036	2318621	+	Transcriptional regulators	SbrI	2.61041	2.35087e-05	10792.4	4134.34	2.52221	0.00408397	275.032	98.7577	-1.874	0.01	2.835	0
PA14_26770	PA14_26770	2332400	2333165	-	Putative enzymes	hypothetical protein	2.1985	0.0012161	2073.07	943.116	ND	ND	ND	ND	-2.561	0.013	3.183	0
PA14_26780	PA14_26780	2333397	2333565	-	Hypothetical, unclassified, unknown	hypothetical protein	ND	ND	ND	ND	3.81828	0.000234499	2389.51	556.624	-4.218	0.003	3.117	0.03
yfdC	PA14_28170	2438269	2439226	+	Transport of small molecules	formate/nitrate transporter	ND	ND	ND	ND	2.25229	0.0107458	252.466	103.276	-2.458	0.005	3.589	0.012
PA14_28490	PA14_28490	2458339	2458669	-	Membrane proteins	hypothetical protein	ND	ND	ND	ND	ND	ND	ND	ND	-3.138	0.001	4.003	0
PA14_28520	PA14_28520	2459779	2460205	+	Hypothetical, unclassified, unknown	hypothetical protein	5.78526	2.54812e-11	5984.24	1033.93	6.16895	2.37184e-06	1327.79	193.307	-4.55	0	4.13	0
PA14_28530	PA14_28530	2460194	2461094	-	Membrane proteins	hypothetical protein	ND	ND	ND	ND	3.65858	0.00016189	247.293	55.0886	-2.31	0.02	3.879	0.001
PA14_29120	PA14_29120	2519150	2520236	+	Hypothetical, unclassified, unknown	hypothetical protein	ND	ND	ND	ND	3.4892	0.000241073	425.13	101.798	-2.522	0.003	3.641	0.002
PA14_29150	PA14_29150	2521308	2521704	+	Hypothetical, unclassified, unknown	hypothetical protein	2.16876	0.000856388	3203.52	1476.98	4.04978	0.000268568	97.368	16.9005	-3.736	0	3.937	0
PA14_29160	PA14_29160	2521752	2522934	+	Hypothetical, unclassified, unknown	hypothetical protein	ND	ND	ND	ND	2.62263	0.000685341	292.315	104.634	-2.6	0.005	3.747	0.013
PA14_29820	PA14_29820	2581990	2583049	+	Transport of small molecules	hypothetical protein	3.10748	6.14704e-06	5617.57	1807.32	3.48327	1.60978e-05	703.941	187.545	-3.702	0	3.152	0
PA14_31870	PA14_31870	2772054	2773335	+	Transport of small molecules	RND efflux membrane fusion protein	4.64421	1.05459e-08	2229.65	479.94	ND	ND	ND	ND	-3.769	0	2.937	0
PA14_31890	PA14_31890	2773331	2776463	+	Transport of small molecules	RND efflux transporter	4.04824	7.91805e-09	2745.97	678.569	X	X	X	X	-3.776	0	2.89	0
PA14_31900	PA14_31900	2776459	2779570	+	Transport of small molecules	efflux transporter	2.97697	3.22445e-06	3747.78	1259.18	X	X	X	X	-2.554	0.001	2.718	0.016
PA14_32480	PA14_32480	2823511	2823706	-	Hypothetical, unclassified, unknown	hypothetical protein	3.71641	0.000275824	4992.62	1343.5	4.26421	0.000338242	297.624	63.4162	-3.23	0	3.967	0.006
PA14_32490	PA14_32490	2823722	2824001	-	Hypothetical, unclassified, unknown	hypothetical protein	5.96331	5.36141e-10	5666.61	950.517	5.48655	4.77429e-05	682.136	104.107	-4.18	0	2.777	0
PA14_33150	PA14_33150	2902271	2902817	+	Hypothetical, unclassified, unknown	hypothetical protein	ND	ND	ND	ND	3.00976	0.00151509	156.598	47.489	-2.109	0.045	3.787	0.003
PA14_33160	PA14_33160	2902951	2903221	-	Hypothetical, unclassified, unknown	hypothetical protein	2.30689	0.00477096	15028.1	6514.66	ND	ND	ND	ND	-5.901	0	3.403	0.004
treA	PA14_33450	2943629	2945267	-	Carbon compound catabolism	trehalase	5.501	1.45182e-12	6796.9	1235.3	2.74781	0.00106352	236.435	74.2686	-2.395	0.006	5.451	0
PA14_33460	PA14_33460	2945625	2946051	+	Membrane proteins	hypothetical protein	2.82632	0.00111007	2853.32	1009.27	2.71265	0.0016422	586.59	203.037	-5.567	0	3.819	0
sndH	PA14_33480	2946043	2947363	+	Carbon compound catabolism	L-sorbosone dehydrogenase	2.34797	0.00103107	12783	5443.98	2.36968	0.00590181	309.653	125.04	-2.961	0	4.084	0
pvdH	PA14_33500	2947541	2948951	+	Transport of small molecules	diaminobutyrate--2-oxoglutarate aminotransferase	-2.17343	0.0185074	2897.72	6297.24	3.56607	0.00434948	85.4627	13.9624	-1.621	0.049	3.173	0
PA14_34130	PA14_34130	3032556	3036372	+	Hypothetical, unclassified, unknown	IcmF3	-2.1238	0.00111391	1488.09	3160.7	X	X	X	X	1.419	0.044	-2.856	0
ptxR	PA14_35380	3145680	3146619	+	Transcriptional regulators	transcriptional regulator PtxR	ND	ND	ND	ND	X	X	X	X	-2.65	0.002	3.35	0
pslN	PA14_35570	3160764	3161766	-	DNA replication, recombination, modification and repair	hypothetical protein	ND	ND	ND	ND	X	X	X	X	-2.501	0.015	4.3	0
PA14_35990	PA14_35990	3202507	3203704	-	Putative enzymes	FadE36, aminoglycoside phosphotransferase	X	X	X	X	X	X	X	X	-2.5	0.02	2.599	0.003
PA14_36370	PA14_36370	3239145	3240360	-	Amino acid biosynthesis and metabolism	carboxylate-amine ligase	2.45167	0.000822879	609.582	248.634	X	X	X	X	-3.15	0.005	3.492	0
PA14_36450	PA14_36450	3246016	3246607	+	Hypothetical, unclassified, unknown	hypothetical protein	ND	ND	ND	ND	3.21896	0.00169601	497.933	131.344	-5.629	0	4.13	0.035
PA14_36500	PA14_36500	3248244	3249321	-	Carbon compound catabolism	hypothetical protein	ND	ND	ND	ND	X	X	X	X	-2.615	0	3.212	0.022
PA14_36520	PA14_36520	3249324	3249795	-	Hypothetical, unclassified, unknown	hypothetical protein	ND	ND	ND	ND	ND	ND	ND	ND	-3.173	0.046	3.227	0.044
PA14_36530	PA14_36530	3249996	3250449	-	Hypothetical, unclassified, unknown	hypothetical protein	ND	ND	ND	ND	ND	ND	ND	ND	-6.203	0	3.407	0.01
PA14_36540	PA14_36540	3250574	3251351	-	Putative enzymes	hypothetical protein	3.14083	1.33162e-05	807.617	256.942	X	X	X	X	-2.968	0.003	4.471	0.001
PA14_36550	PA14_36550	3251347	3252445	-	Hypothetical, unclassified, unknown	hypothetical protein	4.55907	1.24394e-10	2597.56	569.549	ND	ND	ND	ND	-3.767	0	4.635	0.01
glgA	PA14_36570	3253506	3255048	+	Carbon compound catabolism	glycogen synthase	ND	ND	ND	ND	ND	ND	ND	ND	-2.497	0.002	3.175	0.012
glgB	PA14_36580	3255047	3256799	+	Putative enzymes	glycosyl hydrolase	ND	ND	ND	ND	X	X	X	X	-4.445	0	3.375	0.011
PA14_36605	PA14_36605	3258838	3261619	+	Putative enzymes	maltooligosyl trehalose synthase	ND	ND	ND	ND	X	X	X	X	-3.928	0	2.518	0.028
glgX	PA14_36630	3261933	3264084	+	Carbon compound catabolism	glycosyl hydrolase	-3.01956	1.26609e-06	1021.69	3085.06	X	X	X	X	-2.729	0	1.894	0.047
PA14_36650	PA14_36650	3264183	3264600	+	Hypothetical, unclassified, unknown	hypothetical protein	ND	ND	ND	ND	ND	ND	ND	ND	-4.083	0	3.62	0.001
PA14_36660	PA14_36660	3264666	3265914	+	Amino acid biosynthesis and metabolism	alcohol dehydrogenase	ND	ND	ND	ND	X	X	X	X	-3.676	0	3.275	0.047
PA14_36680	PA14_36680	3266852	3267590	+	Putative enzymes	hypothetical protein	ND	ND	ND	ND	X	X	X	X	-2.902	0.006	3.06	0
ybhO	PA14_36690	3267586	3268792	+	Fatty acid and phospholipid metabolism	cardiolipin synthase 2	ND	ND	ND	ND	X	X	X	X	-2.707	0.008	3.359	0.001
glgB	PA14_36710	3269785	3271984	-	Energy metabolism	glycogen branching protein	-2.22266	0.000520654	1206.32	2681.07	-3.04299	0.00201712	42.7467	134.443	-2.87	0	2.681	0.003
PA14_36730	PA14_36730	3271980	3275283	-	Carbon compound catabolism	trehalose synthase	ND	ND	ND	ND	-2.02592	0.0272615	58.7916	121.311	-3.644	0	3.254	0.021
PA14_36740	PA14_36740	3275293	3277288	-	Putative enzymes	hypothetical protein	ND	ND	ND	ND	ND	ND	ND	ND	-3.261	0	3.603	0.036
PA14_36780	PA14_36780	3278591	3279083	-	Transport of small molecules	hypothetical protein	2.23699	0.00537029	1059.11	473.469	X	X	X	X	-4.878	0	3.67	0
katE	PA14_36810	3279310	3281440	-	Adaptation, Protection	hydroperoxidase II	2.38925	0.000697782	361.909	151.478	X	X	X	X	-2.975	0	2.97	0.016
PA14_36820	PA14_36820	3281520	3281688	-	Hypothetical, unclassified, unknown	hypothetical protein	2.62762	0.000602205	6200.39	2359.64	ND	ND	ND	ND	-4.96	0	3.822	0
glgP	PA14_36840	3282591	3285030	-	Cell wall / LPS / capsule	glycogen phosphorylase	ND	ND	ND	ND	ND	ND	ND	ND	-3.14	0	3.354	0.005
PA14_36850	PA14_36850	3285082	3285370	-	Hypothetical, unclassified, unknown	hypothetical protein	ND	ND	ND	ND	ND	ND	ND	ND	-999	0.006	3.128	0.004
PA14_36870	PA14_36870	3285821	3286682	-	Central intermediary metabolism	short-chain dehydrogenase	ND	ND	ND	ND	X	X	X	X	-3.102	0.002	3.445	0.002
PA14_37340	PA14_37340	3322527	3324300	-	Central intermediary metabolism	thiamine pyrophosphate protein	ND	ND	ND	ND	X	X	X	X	-2.909	0.001	3.357	0.001
galU	PA14_38350	3418258	3419098	-	Central intermediary metabolism	UTP-glucose-1-phosphate uridylyltransferase	4.49195	1.08543e-05	22402.3	4987.05	2.15412	0.00644629	893.306	393.45	-3.245	0	1.991	0.004
PA14_39070	PA14_39070	3482980	3483373	-	Hypothetical, unclassified, unknown	hypothetical protein	ND	ND	ND	ND	ND	ND	ND	ND	-4.495	0	2.45	0.002
PA14_39390	PA14_39390	3505039	3506527	-	Translation, post-translational modification, degradation	30S ribosomal protein S6 modification protein	ND	ND	ND	ND	2.3482	0.00429092	327.5	131.757	-1.637	0.01	2.555	0.045
PA14_39660	PA14_39660	3535008	3535818	+	Hypothetical, unclassified, unknown	hypothetical protein	-2.41994	0.00030792	1572.2	3805.19	ND	ND	ND	ND	-2.677	0.015	3.772	0
nrdD	PA14_39690	3535975	3538003	+	Nucleotide biosynthesis and metabolism	anaerobic ribonucleoside triphosphate reductase	-6.04715	2.06126e-12	315.955	1910.18	-13.0321	6.45411e-08	3.54437	66.113	-3.606	0.005	2.516	0.003
PA14_40080	PA14_40080	3571864	3572848	-	Hypothetical, unclassified, unknown	hypothetical protein	3.47648	1.35171e-07	4490.36	1291.37	13.6689	2.42227e-17	2963.21	182.774	-2.135	0.004	2.309	0.001
yedI	PA14_40490	3616826	3617750	+	Membrane proteins	hypothetical protein	3.81387	3.27222e-07	2061.9	540.214	ND	ND	ND	ND	-2.282	0.01	2.518	0.001
PA14_41710	PA14_41710	3722461	3723988	+	Membrane proteins	hypothetical protein	2.10646	0.00171529	2039.41	968.164	2.85296	0.00553886	427.582	129.013	-2.609	0	1.751	0.012
PA14_41730	PA14_41730	3723991	3724975	+	Hypothetical, unclassified, unknown	hypothetical protein	ND	ND	ND	ND	X	X	X	X	-1.738	0.03	1.612	0.025
PA14_42770	PA14_42770	3804042	3805026	+	Putative enzymes	hypothetical protein	3.02451	4.44546e-05	1172.92	387.549	3.51139	0.00113938	113.61	25.2392	-3.254	0.006	2.218	0.009
PA14_42840	PA14_42840	3808138	3808696	+	Hypothetical, unclassified, unknown	hypothetical protein	2.67412	5.05042e-05	826.05	308.759	ND	ND	ND	ND	-4.498	0	1.8	0.017
PA14_43510	PA14_43510	3874503	3875571	-	Membrane proteins	hypothetical protein	4.53652	3.5915e-11	5502.35	1212.79	5.76931	7.40762e-09	555.88	95.6256	-3.978	0	3.262	0
PA14_43630	PA14_43630	3883373	3883715	-	Putative enzymes	lipase	ND	ND	ND	ND	ND	ND	ND	ND	-2.613	0.01	3.122	0.027
gpsA	PA14_43640	3883728	3884751	-	Central intermediary metabolism	NAD(P)H-dependent glycerol-3-phosphate dehydrogenase	ND	ND	ND	ND	ND	ND	ND	ND	-2.232	0.001	2.969	0
acnA	PA14_44290	3940470	3943203	+	Energy metabolism	aconitate hydratase	ND	ND	ND	ND	2.83322	0.000500846	3990.22	1333.57	-1.801	0.012	2.338	0.002
PA14_45260	PA14_45260	4035078	4035513	-	Hypothetical, unclassified, unknown	hypothetical protein	4.83931	2.20087e-09	2907.26	600.589	5.24103	5.48174e-06	455.247	76.0615	-2.785	0.017	3.221	0
PA14_46240	PA14_46240	4111188	4113612	+	Membrane proteins	hypothetical protein	ND	ND	ND	ND	3.95176	8.62159e-06	446.753	106.123	-2.1	0.002	3.504	0
PA14_47120	PA14_47120	4198235	4198748	-	Hypothetical, unclassified, unknown	hypothetical protein	-2.74765	0.00249599	13934	38286.5	ND	ND	ND	ND	-4.648	0	2.962	0
PA14_47130	PA14_47130	4198807	4199140	-	Hypothetical, unclassified, unknown	hypothetical protein	ND	ND	ND	ND	ND	ND	ND	ND	-5.158	0	3.362	0
cobB	PA14_47760	4248927	4250235	-	Biosynthesis of cofactors, prosthetic groups and carriers	cobyrinic acid a,c-diamide synthase	ND	ND	ND	ND	X	X	X	X	-1.732	0.03	3.132	0
cobO	PA14_47790	4250266	4250878	-	Biosynthesis of cofactors, prosthetic groups and carriers	cob(I)yrinic acid a,c-diamide adenosyltransferase	ND	ND	ND	ND	-2.81053	0.000578518	48.7843	144.787	-2.297	0.022	3.09	0
PA14_48170	PA14_48170	4289370	4291143	-	Hypothetical, unclassified, unknown	hypothetical protein	ND	ND	ND	ND	ND	ND	ND	ND	-2.779	0.001	3.455	0
PA14_49660	PA14_49660	4418773	4419622	-	Hypothetical, unclassified, unknown	hypothetical protein	ND	ND	ND	ND	ND	ND	ND	ND	-2.336	0.003	3.077	0.025
PA14_49930	PA14_49930	4438535	4439375	-	Hypothetical, unclassified, unknown	hypothetical protein	ND	ND	ND	ND	ND	ND	ND	ND	-1.907	0.034	2.199	0.005
PA14_49960	PA14_49960	4442057	4442393	+	Hypothetical, unclassified, unknown	hypothetical protein	2.96083	5.19739e-05	3337.26	1127.26	7.21343	2.91443e-11	746.071	97.5612	-3.276	0	2.683	0
tolB	PA14_51720	4594187	4595486	-	Transport of small molecules	translocation protein TolB	ND	ND	ND	ND	2.23671	0.006604	608.995	261.579	-1.712	0.034	2.137	0.003
ruvB	PA14_51780	4598187	4599246	-	DNA replication, recombination, modification and repair	Holliday junction DNA helicase RuvB	3.63928	1.88006e-08	7629.54	2096.39	ND	ND	ND	ND	-2.026	0.012	2.892	0.005
purN	PA14_52050	4618793	4619462	+	Nucleotide biosynthesis and metabolism	phosphoribosylglycinamide formyltransferase	4.32597	1.29467e-09	4763.15	1101.04	2.61319	0.000489433	517.43	199.59	-3.706	0	3.386	0
PA14_52060	PA14_52060	4619454	4620171	+	Hypothetical, unclassified, unknown	hypothetical protein	5.41103	6.52962e-11	8136.33	1503.55	5.70146	2.87618e-10	2330.54	387.782	-4.616	0	3.437	0.028
bolA	PA14_53190	4715308	4715614	-	Cell division	morphogene protein BolA	2.20456	0.0149174	4949.64	2245.03	ND	ND	ND	ND	-3.402	0.008	2.896	0
PA14_53200	PA14_53200	4715627	4716176	-	Hypothetical, unclassified, unknown	hypothetical protein	2.67601	0.00231147	9732.86	3637.05	ND	ND	ND	ND	-2.687	0.004	2.459	0.001
PA14_53500	PA14_53500	4743295	4744009	-	Hypothetical, unclassified, unknown	hypothetical protein	ND	ND	ND	ND	4.32794	8.84712e-09	2119.58	471.919	-2.201	0.001	1.867	0.014
PA14_53840	PA14_53840	4774170	4774398	+	Hypothetical, unclassified, unknown	hypothetical protein	5.23399	2.05617e-13	60188.5	11499.6	ND	ND	ND	ND	-1.866	0.005	3.17	0
mucB	PA14_54410	4824496	4825447	-	Secreted Factors (toxins, enzymes, alginate)	negative regulator for alginate biosynthesis MucB	2.4058	0.000642495	83134	34555.4	ND	ND	ND	ND	-4.089	0	2.089	0.005
mucA	PA14_54420	4825455	4826040	-	Secreted Factors (toxins, enzymes, alginate)	anti-sigma factor MucA	3.68386	2.08941e-06	248015	67324.7	2.47674	0.00312194	26602.1	10299.1	-3.694	0	2.3	0.002
PA14_54740	PA14_54740	4852841	4853291	-	Hypothetical, unclassified, unknown	hypothetical protein	10.354	1.09354e-21	2389.84	230.544	19.6171	1.00627e-13	483.762	21.8547	-4.741	0	4.296	0.014		152
PA14_54750	PA14_54750	4853382	4853550	-	Hypothetical, unclassified, unknown	hypothetical protein	9.913	5.28415e-24	10704.4	1079.9	8.02637	1.27879e-09	1471.26	165.364	-7.117	0	3.85	0
PA14_54770	PA14_54770	4854861	4855677	+	Hypothetical, unclassified, unknown	hypothetical protein	ND	ND	ND	ND	X	X	X	X	-3.483	0.01	2.708	0.003
yjgR	PA14_55980	4996811	4998302	-	Hypothetical, unclassified, unknown	hypothetical protein	ND	ND	ND	ND	ND	ND	ND	ND	-1.609	0.018	2.633	0
PA14_56030	PA14_56030	5003032	5004148	+	Transport of small molecules	hypothetical protein	ND	ND	ND	ND	2.14515	0.0251177	367.968	151.315	-1.264	0.045	3.492	0.002
PA14_56480	PA14_56480	5036819	5038040	-	Translation, post-translational modification, degradation	hydrolase	2.33402	0.00182311	3414.75	1463.09	ND	ND	ND	ND	-4.154	0	2.816	0
PA14_56510	PA14_56510	5038204	5038795	-	Hypothetical, unclassified, unknown	hypothetical protein	3.32837	5.32425e-07	8024.29	2410.73	8.93522	4.39184e-10	941.839	86.0321	-4.81	0	3.012	0
PA14_57060	PA14_57060	5083413	5084421	-	Hypothetical, unclassified, unknown	hypothetical protein	2.56264	9.71146e-05	3112.44	1214.19	3.23254	5.3787e-05	444.229	134.908	-3.327	0	2.435	0.001
PA14_57110	PA14_57110	5087802	5088639	-	Transport of small molecules	hypothetical protein	ND	ND	ND	ND	2.12695	0.00466483	1939.09	898.332	-3.264	0	3.292	0
PA14_58210	PA14_58210	5180630	5181008	+	Fatty acid and phospholipid metabolism	hypothetical protein	2.31462	0.0149307	314.645	135.925	X	X	X	X	-2.119	0.049	2.528	0.001
PA14_58810	PA14_58810	5239234	5239924	-	Hypothetical, unclassified, unknown	hypothetical protein	ND	ND	ND	ND	X	X	X	X	-1.617	0.039	2.285	0.025
PA14_58830	PA14_58830	5240387	5240813	-	Transport of small molecules	hypothetical protein	ND	ND	ND	ND	ND	ND	ND	ND	-1.974	0.014	2.606	0.047
PA14_60540	PA14_60540	5395025	5395367	-	Hypothetical, unclassified, unknown	hypothetical protein	2.87992	9.76207e-06	4222.39	1466.39	10.91	7.77542e-14	1183.11	104.268	-999	0.014	3.897	0
PA14_61390	PA14_61390	5478991	5479579	-	Fatty acid and phospholipid metabolism	lipoprotein	6.23084	7.20222e-14	7486.17	1201.21	8.27919	5.63632e-15	1374.07	162.507	-2.818	0	3.506	0
PA14_62380	PA14_62380	5564488	5564938	-	Hypothetical, unclassified, unknown	hypothetical protein	ND	ND	ND	ND	8.38148	3.81079e-11	743.558	83.6902	-3.064	0.001	2.401	0.001
PA14_62410	PA14_62410	5567100	5567955	+	Hypothetical, unclassified, unknown	hypothetical protein	2.40403	0.00111988	2267.83	942.821	5.54072	1.15343e-06	667.123	110.682	-2.789	0	3.769	0.004
PA14_62420	PA14_62420	5568022	5568916	+	Putative enzymes	hypothetical protein	ND	ND	ND	ND	4.95473	4.01784e-07	1835.76	349.148	-1.767	0.011	3.52	0.001
osmE	PA14_64480	5744231	5744576	+	Membrane proteins	DNA-binding transcriptional activator OsmE	ND	ND	ND	ND	2.40223	0.0200037	1601.39	612.21	-2.471	0	3.575	0
PA14_64490	PA14_64490	5744619	5745027	-	Hypothetical, unclassified, unknown	hypothetical protein	ND	ND	ND	ND	ND	ND	ND	ND	-2.206	0.019	2.384	0.004
yhjG	PA14_64510	5745987	5748057	-	Membrane proteins	hypothetical protein	ND	ND	ND	ND	2.77951	0.000832553	409.282	130.148	-1.71	0.021	3.138	0
PA14_64520	PA14_64520	5748352	5748886	+	Central intermediary metabolism	bacterioferritin	ND	ND	ND	ND	ND	ND	ND	ND	-3.892	0	4.051	0
pncB1	PA14_64960	5789850	5791050	+	Biosynthesis of cofactors, prosthetic groups and carriers	nicotinate phosphoribosyltransferase	ND	ND	ND	ND	X	X	X	X	-1.78	0.022	2.804	0.012
PA14_66580	PA14_66580	5943767	5945423	-	Protein secretion/export apparatus	hypothetical protein	2.46437	0.000132116	13815.7	5606.17	ND	ND	ND	ND	-2.95	0	3.293	0
mdoH	PA14_67065	5985653	5988239	-	Cell wall / LPS / capsule	glucosyltransferase MdoH	2.54623	8.56449e-05	14866.4	5838.69	ND	ND	ND	ND	-2.979	0	2.381	0.001
mdoG	PA14_67090	5988231	5989809	-	Putative enzymes	glucan biosynthesis protein G	2.7745	2.31582e-05	16090.9	5799.36	2.3026	0.00450443	741.606	300.013	-2.776	0.001	2.529	0.001
PA14_67120	PA14_67120	5991852	5992329	+	DNA replication, recombination, modification and repair	hypothetical protein	2.27298	0.00290488	659.812	290.184	X	X	X	X	-2.505	0.011	2.987	0.006
blc	PA14_67450	6023213	6023783	-	Cell wall / LPS / capsule	hypothetical protein	2.13741	0.00146115	7989.74	3738.04	2.92303	0.000148701	437.824	152.061	-3.111	0	3.052	0
PA14_67460	PA14_67460	6023779	6024037	-	Fatty acid and phospholipid metabolism	fructose-1,6-bisphosphatase	2.4301	0.000160108	6286.36	2586.74	5.33912	2.34251e-08	1903.58	324.754	-4.105	0	3.075	0
fbp	PA14_67490	6024716	6025727	-	Central intermediary metabolism	esterase EstA	ND	ND	ND	ND	ND	ND	ND	ND	-1.691	0.013	3.021	0
gloA3	PA14_67500	6025866	6026397	-	Central intermediary metabolism	hypothetical protein	ND	ND	ND	ND	2.07611	0.0421663	393.231	167.648	-2.744	0	3.635	0
PA14_67630	PA14_67630	6040694	6042902	-	Membrane proteins	hypothetical protein	ND	ND	ND	ND	3.47737	0.000322267	108.627	31.2471	-2.154	0.002	2.547	0.001
pgm	PA14_67770	6050296	6051844	+	Carbon compound catabolism	membrane-bound metallopeptidase	5.42031	6.65035e-13	13823.6	2550.08	ND	ND	ND	ND	-1.734	0.018	3.696	0
PA14_67790	PA14_67790	6053125	6054412	+	Cell division	hypothetical protein	2.79065	0.000144749	4299.51	1540.2	2.148	0.0229372	235.533	108.443	-1.896	0.008	2.231	0.003
ctpA	PA14_67810	6054440	6055751	+	Related to phage, transposon, or plasmid	hypothetical protein	ND	ND	ND	ND	ND	ND	ND	ND	-1.709	0.019	1.813	0.009
pckA	PA14_68580	6116677	6118219	-	Energy metabolism	phosphoenolpyruvate carboxykinase	2.58622	7.94508e-05	3186.38	1231.73	-2.24731	0.00466797	406.721	944.57	-3.542	0	2.422	0.001
tex	PA14_68710	6125794	6128134	+	Transcription, RNA processing and degradation	hypothetical protein	ND	ND	ND	ND	-2.47571	0.00987429	69.4246	173.908	-2.444	0.004	2.465	0.001
PA14_68840	PA14_68840	6140029	6140359	+	Hypothetical, unclassified, unknown	hypothetical protein	3.08458	8.40933e-07	23506.6	7620.68	2.87748	0.000754418	1885.04	610.047	-5.675	0.001	3.644	0
ppk	PA14_69230	6174598	6176809	-	Nucleotide biosynthesis and metabolism	polyphosphate kinase	ND	ND	ND	ND	ND	ND	ND	ND	-1.45	0.029	2.011	0.011
elbB	PA14_69260	6178838	6179507	+	Biosynthesis of cofactors, prosthetic groups and carriers	isoprenoid biosynthesis protein with amidotransferase-like domain	ND	ND	ND	ND	ND	ND	ND	ND	-2.106	0.005	3.463	0.001
PA14_69330	PA14_69330	6184239	6184818	-	Hypothetical, unclassified, unknown	hypothetical protein	3.90329	4.97544e-09	2292.62	587.427	3.92585	7.62541e-06	398.149	95.5451	-2.43	0.03	3.203	0.032
hemX	PA14_69430	6191798	6192929	-	Biosynthesis of cofactors, prosthetic groups and carriers	hypothetical protein	ND	ND	ND	ND	ND	ND	ND	ND	-1.608	0.028	2.254	0.003
betT	PA14_69850	6228393	6230379	+	Transport of small molecules	choline transporter	ND	ND	ND	ND	ND	ND	ND	ND	-1.768	0.014	2.731	0
poxB	PA14_69925	6238072	6239791	+	Central intermediary metabolism	pyruvate dehydrogenase (cytochrome)	ND	ND	ND	ND	ND	ND	ND	ND	-3.477	0	3.285	0
algC	PA14_70270	6264128	6266693	+	Central intermediary metabolism	phosphomannomutase	ND	ND	ND	ND	ND	ND	ND	ND	-3.724	0	2.494	0.001
argB	PA14_70280	6266709	6267615	+	Amino acid biosynthesis and metabolism	acetylglutamate kinase	ND	ND	ND	ND	ND	ND	ND	ND	-2.571	0	2.675	0
PA14_71570	PA14_71570	6376090	6377047	+	Carbon compound catabolism	hypothetical protein	ND	ND	ND	ND	2.06275	0.00842294	357.362	168.182	-3.347	0	3.529	0
PA14_71580	PA14_71580	6377111	6377660	-	Hypothetical, unclassified, unknown	hypothetical protein	ND	ND	ND	ND	3.73305	5.22371e-06	266.426	68.1582	-1.746	0.042	3.582	0.032
PA14_72090	PA14_72090	6425305	6425638	+	Hypothetical, unclassified, unknown	hypothetical protein	4.49821	1.25508e-07	1618.72	359.811	4.28085	2.82931e-06	725.721	148.801	-2.553	0.035	4.665	0
PA14_72110	PA14_72110	6425634	6427593	+	Hypothetical, unclassified, unknown	hypothetical protein	4.43965	8.38246e-11	3000.89	675.967	ND	ND	ND	ND	-4.085	0	3.839	0
PA14_72230	PA14_72230	6435137	6436886	+	Transport of small molecules	hypothetical protein	ND	ND	ND	ND	5.96091	3.72903e-07	853.451	125.395	-1.915	0.011	1.759	0.017
algB	PA14_72380	6446258	6447608	+	Two-component regulatory systems	two-component response regulator AlgB	2.85545	4.71277e-05	6378.19	2233.33	ND	ND	ND	ND	-4.664	0	3.134	0.002
kinB	PA14_72390	6447604	6449392	+	Two-component regulatory systems	two-component sensor	ND	ND	ND	ND	ND	ND	ND	ND	-4.032	0	2.374	0.002
PA14_72420	PA14_72420	6450946	6452962	-	Two-component regulatory systems	diguanylate cyclase	ND	ND	ND	ND	ND	ND	ND	ND	-1.698	0.02	2.077	0.035
PA14_72430	PA14_72430	6452958	6453837	-	Putative enzymes	hypothetical protein	ND	ND	ND	ND	ND	ND	ND	ND	-1.345	0.049	2.125	0.006
PA14_72760	PA14_72760	6480479	6481268	+	Adaptation, Protection	beta-lactamase	ND	ND	ND	ND	5.04219	1.35435e-07	340.273	57.1047	-3.114	0.026	2.918	0
PA14_72840	PA14_72840	6486814	6487573	-	Biosynthesis of cofactors, prosthetic groups and carriers	short-chain dehydrogenase	2.07132	0.00246462	7451.16	3597.19	2.07376	0.0227011	416.582	189.916	-1.483	0.03	2.85	0.013
PA14_72900	PA14_72900	6492090	6492303	-	Fatty acid and phospholipid metabolism	lipoprotein	2.13237	0.00312112	14153.2	6637.4	9.81976	1.51107e-11	1746.83	145.427	-4.59	0	2.782	0.001
* - overexpression
